# Supplementary material for: Morphological, Transcriptome, and Hormone Analysis of Dwarfism in Tetraploids of Populus alba × P. glandulosa
Source: Int J Mol Sci. 2022 Aug 28;23(17):9762. doi: 10.3390/ijms23179762 (PMC9456051; doi:10.3390/ijms23179762)
Supplement: Supplementary file 1 [file ijms-23-09762-s001.zip]

Archive with 7 entries (7 files):
- Table S1. Phenotypic data for diploids and tetraploids.xlsx
- Table S2. Summary of RNA-seq data for each sample.xlsx
- Table S3. Summary of alighment rates to the reference genome for each sample.xlsx
- Table S4. Selected differentially expressed genes related to plant hormone.xlsx
- Table S5. Go analysis of DEGs in purple module and cyan module .xlsx
- Table S6. Analysis of differentially expressed transcription factors.xlsx
- Table S7. The primer sequences for qRT-PCR.xlsx
