# Supplementary material for: Morphological, Transcriptome, and Hormone Analysis of Dwarfism in Tetraploids of Populus alba × P. glandulosa
Source: Int J Mol Sci. 2022 Aug 28;23(17):9762. doi: 10.3390/ijms23179762 (PMC9456051; doi:10.3390/ijms23179762)
Supplement: Supplementary file 1 [file ijms-23-09762-s001.zip › Table S1. Phenotypic data for diploids and tetraploids.xlsx]

## Sheet: Paraffin section data
diploid	longitudinal sections of the stem internodes				tetraploid	longitudinal sections of the stem internodes				cell area of the main veins of diploid leaves
	cell length	cell width				cell length	cell width			diploid	tetraploid
	70.5	23.8				52.1	41.5			834.1	2023
	71.2	35.8				72.3	50.5			753.5	2585.4
	74.9	31				36.8	44.8			570.7	3071.3
	72.7	21.6				68.2	46.5			759.1	2995.5
	65.4	24.9				60	35.5			787.7	1955
	69.9	26				48.5	42.3			805.2	2024.3
	80.7	29.8				52.3	48			708.2	3085.5
	59.8	25.9				40.3	53.3			657.4	2939.2
	70.2	24.3				69.2	43.8			563.8	3009.9
	69.4	22.3				48.5	50.1			712.2	2194.6
mean	70.47	26.54			mean	54.82	45.63		mean	715.19	2588.37
SD	5.20462	4.17809			SD	11.6077	4.93661		SD	88.3678	462.701
					P-value	0.00380661	2.77864e-06		P-value		2.24201e-06
	diploid	tetraploid									cell area
cell length	70.47	54.82								diploid	715.19
cell width	26.54	45.63								tetraploid	2588.37

## Sheet: Pn
Pn
	1	2	3	4	5	6	7	8	9	10	11	12	13	14	15
diploid	4.6	5.89	7.67	10.72	12.22	14.84	18.89	18.93	21.44	21.07	18.84	17.95	17.64	20.07	18.18
	6.12	6.95	8.5	12.54	14.08	15.62	20.08	16.84	19.27	18.76	15.79	18.64	21.4	16.33	16.55
	4.07	5.66	6.15	8.08	14.96	12.66	16.3	15.42	15.74	16.02	13.94	14.89	16.04	15.29	16.23
tetraploid	12.24	14.28	18.41	20.16	25.82	20.45	18.87	18.77	18.2	17.26	10.85	8.68	9.87	8.69	8.68
	10.17	12.63	14.52	18.41	21.98	23.43	22.19	22.91	20.83	18.48	13.62	12.17	10.85	12.22	10.68
	12.05	12.15	18.4	19.09	24.84	22.72	23.66	19.94	17.81	18.07	10.95	7.92	7.55	7.07	6.02
The mean of diploid	4.93	6.16667	7.44	10.4467	13.7533	14.3733	18.4233	17.0633	18.8167	18.6167	16.19	17.16	18.36	17.23	16.9867
SD of diploid	0.868831	0.561803	0.973071	1.83102	1.1422	1.25266	1.57806	1.44163	2.34899	2.06414	2.02031	1.62966	2.24666	2.05258	0.853867
The mean of tetraploid	11.4867	13.02	17.11	19.22	24.2133	22.2	21.5733	20.54	18.9467	17.9367	11.8067	9.59	9.42333	9.32667	8.46
SD	0.93425	0.91225	1.83141	0.720324	1.6291	1.27093	2.00354	1.74258	1.3412	0.506908	1.28287	1.85053	1.38375	2.15014	1.90879
	1	2	3	4	5	6	7	8	9	10	11	12	13	14	15
diploid	4.93	6.16667	7.44	10.4467	13.7533	14.3733	18.4233	17.0633	18.8167	18.6167	16.19	17.16	18.36	17.23	16.9867
tetraploid	11.4867	13.02	17.11	19.22	24.2133	22.2	21.5733	20.54	18.9467	17.9367	11.8067	9.59	9.42333	9.32667	8.46
