# Supplementary material for: Morphological, Transcriptome, and Hormone Analysis of Dwarfism in Tetraploids of Populus alba × P. glandulosa
Source: Int J Mol Sci. 2022 Aug 28;23(17):9762. doi: 10.3390/ijms23179762 (PMC9456051; doi:10.3390/ijms23179762)
Supplement: Supplementary file 1 [file ijms-23-09762-s001.zip › Table S2. Summary of RNA-seq data for each sample.xlsx]

## Sheet: Sheet1
Table S2. Summary of RNA-seq data for each sample
Samples		Valid reads	Valid bases	GC Content	%≥Q20	%≥Q30
Diploid	D_1_1	49058100	7.36G	45	99.98	98.54
	D_1_2	52985438	7.95G	44.5	99.98	98.57
	D_1_3	49256772	7.39G	45	99.98	98.55
	D_5_1	50910098	7.64G	45	99.99	98.63
	D_5_2	49116550	7.37G	45	99.98	98.5
	D_5_3	52783068	7.92G	44.5	99.98	98.62
	D_11_1	51700612	7.76G	44	99.99	98.53
	D_11_2	49972652	7.50G	44	99.99	98.52
	D_11_3	54217044	8.13G	44	99.99	98.53
Tetraploid	T_1_1	52445024	7.87G	45	99.98	98.38
	T_1_2	53660646	8.05G	45	99.98	98.4
	T_1_3	46675176	7.00G	45	99.98	98.54
	T_5_1	43813312	6.57G	47	99.98	98.47
	T_5_2	52274290	7.84G	46	99.98	98.6
	T_5_3	50446294	7.57G	45	99.98	98.51
	T_11-1	53445004	8.02G	44.5	99.99	98.56
	T_11_2	49200644	7.38G	45	99.98	98.46
	T_11_3	51848338	7.78G	46.5	99.98	98.41
(Note: '1, 2, 3' indicate three repeats.)
