# Supplementary material for: Morphological, Transcriptome, and Hormone Analysis of Dwarfism in Tetraploids of Populus alba × P. glandulosa
Source: Int J Mol Sci. 2022 Aug 28;23(17):9762. doi: 10.3390/ijms23179762 (PMC9456051; doi:10.3390/ijms23179762)
Supplement: Supplementary file 1 [file ijms-23-09762-s001.zip › Table S3. Summary of alighment rates to the reference genome for each sample.xlsx]

## Sheet: Sheet1
Table S3. Summary of alighment rates to the reference genome for each sample
Samples		Total Reads	Mapped Reads	Unique Mapped Reads	Multiple Mapped Reads	Reads Map to '+'	Reads Map to '-'
Diploid	D_1_2	52985438	51331191(96.88%)	37753621(71.25%	13577570(25.63%)	21668407(40.90%)	21667322(40.89%)
	D_1_3	49256772	47831683(97.11%)	34811898(70.76%)	13019785(26.43%)	19991902(40.59%)	19993803(40.59%)
	D_5_1	50910098	47216630(92.75%)	34333514(67.44%)	12883116(25.31%)	19787656(38.87%)	19783900(38.86%)
	D_5_2	49116550	46438672(94.55%)	33536040(68.28%)	12902632(26.27%)	19346165(39.39%)	19343402(39.38%)
	D_5_3	52783068	51605004(97.77%)	37857458(71.72%)	13747546(26.05%)	21761950(41.23%)	21760963(41.23%)
	D_11_1	51700612	50325937(97.34%)	37137940(71.83%)	13187997(25.51%)	21415633(41.42%)	21410959(41.41%)
	D_11_2	49972652	48234985(96.52%)	35196713(70.43%)	13038272(26.09%)	20292993(40.61%)	20288180(40.60%)
	D_11_3	54217044	51038963(94.14%)	37153612(68.53%)	13885351(25.61%)	21465843(39.59%)	21461617(39.58%)
Tetraploid	T_1_1	52445024	49259693(93.93%)	34340614(65.48%)	14919079(28.45%)	19821588(37.79%)	19826037(37.80%)
	T_1_2	53660646	51351137(95.70%)	36218590(67.50%)	15132547(28.20%)	20918689(38.98%)	20922729(38.99%)
	T_1_3	46675176	44235167(94.77%)	31791086(68.11%)	12444081(26.66%)	18319044(39.25%)	18321082(39.25%)
	T_5_1	43813312	35213318(80.37%)	22638425(51.67%)	12574893(28.70%)	13184729(30.09%)	13181108(30.08%)
	T_5_2	52274290	46481611(88.92%)	31645564(60.54%)	14836047(28.38%)	18341395(35.09%)	18340502(35.09%)
	T_5_3	50446294	47008608(93.19%)	32775396(64.97%)	14233212(28.21%)	19091216(37.84%)	19090530(37.84%)
	T_11-1	53445004	49641245(92.88%)	35623881(66.66%)	14017364(26.23%)	20768099(38.86%)	20762802(38.85%)
	T_11_2	49200644	45908998(93.31%)	32773117(66.61%)	13135881(26.70%)	18942997(38.50%)	18944075(38.50%)
	T_11_3	51848338	42979618(82.89%)	29293926(56.50%)	13685692(26.40%)	17064858(32.91%)	17060267(32.90%)
(Note: '1, 2, 3' indicate three repeats.)
