# Supplementary material for: Morphological, Transcriptome, and Hormone Analysis of Dwarfism in Tetraploids of Populus alba × P. glandulosa
Source: Int J Mol Sci. 2022 Aug 28;23(17):9762. doi: 10.3390/ijms23179762 (PMC9456051; doi:10.3390/ijms23179762)
Supplement: Supplementary file 1 [file ijms-23-09762-s001.zip › Table S4. Selected differentially expressed genes related to plant hormone.xlsx]

## Sheet: IAA
Table S4-1. Selected differentially expressed genes related to auxin
gene_id	T1vs.D1 (log2FC)	T5vs.D5 (log2FC)	T11vs.D11 (log2FC)	KO	KO name	Description
Pop_A02G088716	-0.23689	-1.32471	-1.28303	K13946	LAX3	auxin transporter-like protein 3
Pop_A03G049860	-1.39419	-1.93543	0.0850978	K14484	IAA19	auxin-induced protein 22C
Pop_A05G001751	0.427137	0.0777928	1.0307	K14484	IAA4	AUX/IAA transcriptional regulator family protein
Pop_A10G047408	-0.0243623	1.56974	1.04306	K14484	IAA13	auxin-induced protein 13
Pop_A10G069289	-1.8334	-1.22369	-0.353609	K14484	IAA32	auxin-responsive protein IAA32
Pop_A13G011432	-1.38913	-1.19665	-0.555214	K14484	IAA4	AUX/IAA transcriptional regulator family protein
Pop_G02G023725	1.06706	-0.0290545	1.90857	K14484	IAA4	AUX/IAA transcriptional regulator family protein
Pop_G05G057440	0.652464	0.130474	1.52594	K14484	IAA4	AUX/IAA transcriptional regulator family protein
Pop_G05G072154	0.628513	0.0534459	1.1036	K14484	IAA4	AUX/IAA transcriptional regulator family protein
Pop_G06G003144	-1.26485	-0.995657	0.742273	K14484	IAA29	indole-3-acetic acid inducible 29
Pop_G10G064704	-0.473748	0.774018	1.34511	K14484	IAA13	auxin-induced protein 13
Pop_G13G071031	-1.0159	-1.00745	-0.90831	K14484	IAA4	aux/IAA protein
Pop_A01G010266	0.55965	-0.100877	2.46948	K14487	GH3.1	probable indole-3-acetic acid-amido synthetase GH3.1
Pop_A02G086808	-1.97406	1.33877	-0.376957	K14487	GH3-9	IAA-amido synthetase GH3-9
Pop_A09G077415	1.66572	-0.591575	0.600978	K14487	GH3.1	probable indole-3-acetic acid-amido synthetase GH3.1
Pop_A11G079157	0.856109	0.102693	3.18786	K14487	GH3.6-l	indole-3-acetic acid-amido synthetase GH3.6-like
Pop_A13G031239	-0.559848	-0.876349	-1.11135	K14487	GH3-10	IAA-amido synthetase GH3-10
Pop_A19G055012	-1.05009	-1.53482	-2.27983	K14487	GH3.5	probable indole-3-acetic acid-amido synthetase GH3.5 isoform X1
Pop_G01G002853	-0.371531	-1.1742	-2.60324	K14487	GH3.17	indole-3-acetic acid-amido synthetase GH3.17
Pop_G02G024232	-1.80964	0.916525	-3.2887	K14487	GH3-9	IAA-amido synthetase GH3-9
Pop_G09G015124	1.72926	-1.17875	2.33275	K14487	GH3.1	probable indole-3-acetic acid-amido synthetase GH3.1
Pop_G11G070151	0.168871	-0.513106	2.16607	K14487	GH3-5	IAA-amido synthetase GH3-5
Pop_G13G072552	-0.666548	-1.086	-1.50272	K14487	GH3-10	IAA-amido synthetase GH3-10
Pop_G03G078252	1.34777	1.88674	2.73643	K14488	SAUR36	auxin-responsive protein SAUR36
Pop_A03G050447	1.53593	1.16726	2.28334	K14488	SAUR36	auxin-responsive protein SAUR36
Pop_A04G070592	-2.02677	-0.471774	-3.17619	K14488	SAUR24	auxin-responsive protein SAUR24
Pop_A04G070603	-1.75196	-0.847905	-0.376957	K14488	SAUR24	auxin-responsive protein SAUR24
Pop_A04G070743	-1.7648	-0.447013	-1.28303	K14488	SAUR24	auxin-responsive protein SAUR24
Pop_A04G070754	-1.42685	-0.853853	0.0850978	K14488	SAUR24	auxin-responsive protein SAUR24
Pop_A04G070765	-1.19775	-0.845876	-2.43258	K14488	SAUR24	auxin-responsive protein SAUR24
Pop_G04G060295	-1.8711	-1.86688	-3.00861	K14488	SAUR24	auxin-responsive protein SAUR25
Pop_G04G060297	-0.727299	-1.70452	0.177474	K14488	SAUR24	auxin-responsive protein SAUR24
Pop_G09G030314	-1.82	-1.00702	-3.49507	K14488	SAUR24	auxin-responsive protein SAUR24
Pop_A09G077059	-0.827343	-0.639692	-2.626	K14488	SAUR21	auxin-responsive protein SAUR21
Pop_G09G030284	-0.786031	-0.302567	-2.53818	K14488	SAUR21	auxin-responsive protein SAUR21
Pop_G15G015213	0.18521	1.40258	-0.136561	K14488	SAUR32	auxin-responsive protein SAUR32
Pop_G09G051106	-0.897018	-0.37365	-1.5948	K14488	SAUR68	auxin-responsive protein SAUR68
Pop_A09G076904	-0.878304	-0.667953	-1.52735	K14488	SAUR68	auxin-responsive protein SAUR68
Pop_G02G065093	-1.63914	-1.02696	-2.54978	K14488	SAUR50	auxin-responsive protein SAUR50
Pop_A02G004917	-1.46411	-0.921252	-2.85672	K14488	SAUR50	auxin-responsive protein SAUR50
Pop_A09G077061	-2.3934	-1.63058	-3.90606	K14488	SAUR50	auxin-responsive protein SAUR50
Pop_A19G028555	-1.56784	-0.0739502	-1.80752	K14488	SAUR	hypothetical protein POPTR_019G002201
Pop_G01G067555	-1.37057	-0.625874	-2.2065	K14488	SAUR	hypothetical protein POPTR_001G306300
Pop_A09G077056	-1.14891	-1.56924	-2.06413	K14488	SAUR	SAUR-like auxin-responsive protein family
Pop_G04G028268	-2.55525	-2.30993	-2.34014	K14488	SAUR	SAUR-like auxin-responsive protein family
Pop_G04G060299	-1.24764	-0.940047	0.121988	K14488	SAUR	SAUR-like auxin-responsive protein family
Pop_G05G017916	-0.54543	0.899645	-1.81872	K14488	SAUR71	auxin-responsive protein SAUR71
Pop_G09G030262	-2.21513	-1.82265	-3.28284	K14488	SAUR	SAUR-like auxin-responsive protein family
Pop_G09G030313	-1.24751	-0.705636	-2.08425	K14488	SAUR	SAUR-like auxin-responsive protein family
Pop_G09G030383	-0.94686	-1.37864	-1.16814	K14488	SAUR	auxin-induced protein 6B
Pop_A02G004914	-1.38937	-2.45494	-1.4931	K14488	SAUR	indole-3-acetic acid-induced protein ARG7
Pop_A01G010187	-1.28538	-0.886427	-1.92292	K14488	SAUR	hypothetical protein POPTR_001G306300
Pop_UnG070572	-2.66336	-2.66467	-0.368302	K14488	SAUR	SAUR-like auxin-responsive protein family
Note: value represents Log2(Fold Change)

## Sheet: GA
Table S4-2. Selected differentially expressed genes related to gibberellin
gene_id	T1vs.D1 (log2FC)	T5vs.D5 (log2FC)	T11vs.D11 (log2FC)	KO	KO name	Description
Pop_A05G016920	-0.702208	-2.32196	-0.658748	K12126	PIF3	phytochrome interacting factor 3
Pop_A10G069617	-0.668541	-2.84145	-1.60312	K12126	PIF3	transcription factor bHLH51
Pop_A14G045039	0.207334	-0.442537	1.80278	K12126	PIF3	transcription factor PIF3
Pop_G05G032827	-1.10361	-1.89816	-0.54061	K12126	PIF3	transcription factor PIF3 isoform X2
Pop_G14G050907	-0.0879573	-0.322629	2.26752	K12126	PIF3	transcription factor PIF3
Pop_A14G000831	-1.41766	-1.68116	-0.663375	K14493	GID1B	gibberellin receptor GID1B
Pop_G14G045139	-1.06528	-1.69744	-0.629058	K14493	GID1B	gibberellin receptor GID1B
Pop_A01G017618	2.4994	2.46441	3.54648	K14494	DELLA	scarecrow-like protein 21
Pop_A01G056881	1.38701	0.823347	0.405323	K14494	DELLA	scarecrow-like protein 33
Pop_A06G062163	1.73714	2.41481	3.49011	K14494	DELLA	scarecrow-like protein 13
Pop_A07G070491	-1.10995	-2.5956	-1.01264	K14494	DELLA	GRAS family transcription factor
Pop_A09G014461	0.176621	0.430518	1.1685	K14494	DELLA	scarecrow-like protein 33
Pop_A09G014464	1.23222	1.44584	1.60412	K14494	DELLA	scarecrow-like protein 14
Pop_A11G079072	2.5214	1.67628	1.26181	K14494	DELLA	GRAS family transcription factor
Pop_A16G083932	0.756206	1.54646	1.93794	K14494	DELLA	scarecrow-like protein 13
Pop_A17G084980	-1.06309	-2.89432	-0.209173	K14494	DELLA	GRAS family transcription factor
Pop_G01G020744	1.12243	0.338057	0.0747077	K14494	DELLA	GRAS family transcription factor
Pop_G01G034609	2.20151	2.12911	3.65773	K14494	DELLA	GRAS family transcription factor
Pop_G03G077930	-0.277649	0.148369	1.41634	K14494	DELLA	scarecrow-like protein 28
Pop_G06G082035	1.72428	2.64804	3.67223	K14494	DELLA	scarecrow-like protein 13
Pop_G07G032576	-1.14906	1.12273	-1.18663	K14494	DELLA	GRAS family transcription factor
Pop_G09G014084	1.18402	1.49345	1.35099	K14494	DELLA	GRAS family transcription factor
Pop_G09G014088	1.42428	0.036743	0.561262	K14494	DELLA	scarecrow-like protein 33
Pop_G16G025215	-1.06145	-0.722462	-1.48188	K14494	DELLA	scarecrow-like protein 23 isoform X1
Pop_G16G025336	1.56393	2.26182	2.5129	K14494	DELLA	scarecrow-like protein 13
Pop_G17G085018	-1.04456	-2.40644	-1.24264	K14494	DELLA	GRAS family transcription factor
Note: value represents Log2(Fold Change)

## Sheet: JA
Table S4-2. Selected differentially expressed genes related to jasmonic acid
gene_id	T1vs.D1 (log2FC)	T5vs.D5 (log2FC)	T11vs.D11 (log2FC)	KO	KO name	Description
Pop_A09G015372	1.32437	1.36255	1.7062	K13422	MYC2	transcription factor bHLH18 isoform X1
Pop_G01G089277	1.55947	0.843713	1.58873	K13422	MYC2	transcription factor MYC2
Pop_A14G044750	-0.910244	-2.15504	-1.90603	K13422	MYC2	transcription factor EGL1
Pop_A08G086419	-0.577294	-1.2852	-0.265856	K13464	JAZ3	jasmonate-zim-domain protein 3
Pop_G01G035869	-1.89654	-0.648344	-1.12709	K13464	JAZ10	jasmonate-zim-domain protein 10
Pop_G08G046460	-0.58557	-1.15091	-0.348477	K13464	JAZ3	jasmonate-zim-domain protein 3
Pop_G15G074364	-0.738381	-1.37143	-0.695637	K13464	JAZ3	jasmonate-zim-domain protein 3
Note: value represents Log2(Fold Change)

## Sheet: ABA
Table S4-2. Selected differentially expressed genes related to abscisic acid
gene_id	T1vs.D1 (log2FC)	T5vs.D5 (log2FC)	T11vs.D11 (log2FC)	KO	KO name	Description
Pop_A06G089383	0.0352395	-1.25913	-2.75895	K14496	PYL4	abscisic acid receptor PYL4
Pop_A10G069584	1.19934	-0.453824	-3.11305	K14496	PYL6	abscisic acid receptor PYL4
Pop_A16G090069	-0.78503	-2.37604	-4.28436	K14496	PYL4	abscisic acid receptor PYL4
Pop_G06G051642	-0.649353	-1.49741	-2.73281	K14496	PYL4	abscisic acid receptor PYL4
Pop_G10G048195	-0.807394	-1.31072	-3.91121	K14496	PYL6	abscisic acid receptor PYL4
Pop_G16G068642	-0.335322	-1.66053	-3.17312	K14496	PYL4	abscisic acid receptor PYL4
Pop_A09G026716	-0.0229555	-0.277365	1.27236	K14432	ABF3	abscisic acid responsive elements-binding factor 3
Pop_G09G011691	1.06455	-8.47131	-0.823142	K14432	bZIP67	Basic-leucine zipper (bZIP) transcription factor family protein
Pop_G09G077307	0.113209	0.080483	1.05469	K14432	ABF3	abscisic acid responsive elements-binding factor 3
Pop_A01G056918	-0.0934385	-0.983542	1.37006	K14497	highly ABA-induced PP2C gene 2	probable protein phosphatase 2C 24 isoform X1
Pop_A09G014497	0.287002	0.421081	2.15949	K14497	highly ABA-induced PP2C gene 2	probable protein phosphatase 2C 24
Pop_A10G047015	0.272096	-0.344332	1.1459	K14497	PP2C	protein phosphatase 2C 37
Pop_A12G007879	-0.0727477	-1.32939	0.888161	K14497	PP2C	probable protein phosphatase 2C 75
Pop_A12G073961	0.620759	0.449432	1.35159	K14497	PP2C	probable protein phosphatase 2C 51
Pop_A15G076560	1.29693	11.6535	4.5025	K14497	PP2C	probable protein phosphatase 2C 51
Pop_G01G020704	-0.0331765	-0.831237	1.2205	K14497	PP2C	probable protein phosphatase 2C 24 isoform X1
Pop_G09G014048	0.266963	0.463869	2.28703	K14497	PP2C	highly ABA-induced PP2C gene 1
Pop_G10G007167	0.420811	-0.247679	1.20849	K14497	PP2C	protein phosphatase 2C 37
Pop_G12G050714	1.41329	1.22723	1.5598	K14497	PP2C	probable protein phosphatase 2C 51
Pop_G12G084696	-0.386129	-1.05067	0.222891	K14497	PP2C	probable protein phosphatase 2C 75
Pop_G15G034095	-0.760274	1.65434	4.23556	K14497	PP2C	probable protein phosphatase 2C 75
Pop_G15G074656	1.23447	2.0014	4.59158	K14497	PP2C	probable protein phosphatase 2C 51
Pop_A02G088618	0.405255	1.79026	1.12368	K14498	SNRK2	serine/threonine-protein kinase SAPK2
Pop_G02G065896	0.580277	1.94763	0.970104	K14498	SNRK2	serine/threonine-protein kinase SAPK2
Note: value represents Log2(Fold Change)
