# Supplementary material for: Morphological, Transcriptome, and Hormone Analysis of Dwarfism in Tetraploids of Populus alba × P. glandulosa
Source: Int J Mol Sci. 2022 Aug 28;23(17):9762. doi: 10.3390/ijms23179762 (PMC9456051; doi:10.3390/ijms23179762)
Supplement: Supplementary file 1 [file ijms-23-09762-s001.zip › Table S5. Go analysis of DEGs in purple module and cyan module .xlsx]

## Sheet: purple module
Table S5-1 Go analysis of DEGs in purple module (p < 0.05)
GO ID	Description	out (495)	All (56104)	pvalue	p.adjust	Genes
GO:0010422	regulation of brassinosteroid biosynthetic process	4	5	2.97258e-08	3.61664e-06	Pop_A02G066155;Pop_A14G029784;Pop_G02G005709;Pop_G14G044239
GO:0010423	negative regulation of brassinosteroid biosynthetic process	4	5	2.97258e-08	3.61664e-06	Pop_A02G066155;Pop_A14G029784;Pop_G02G005709;Pop_G14G044239
GO:0010894	negative regulation of steroid biosynthetic process	4	5	2.97258e-08	3.61664e-06	Pop_A02G066155;Pop_A14G029784;Pop_G02G005709;Pop_G14G044239
GO:0019218	regulation of steroid metabolic process	4	5	2.97258e-08	3.61664e-06	Pop_A02G066155;Pop_A14G029784;Pop_G02G005709;Pop_G14G044239
GO:0045939	negative regulation of steroid metabolic process	4	5	2.97258e-08	3.61664e-06	Pop_A02G066155;Pop_A14G029784;Pop_G02G005709;Pop_G14G044239
GO:0050810	regulation of steroid biosynthetic process	4	5	2.97258e-08	3.61664e-06	Pop_A02G066155;Pop_A14G029784;Pop_G02G005709;Pop_G14G044239
GO:0090030	regulation of steroid hormone biosynthetic process	4	5	2.97258e-08	3.61664e-06	Pop_A02G066155;Pop_A14G029784;Pop_G02G005709;Pop_G14G044239
GO:0090032	negative regulation of steroid hormone biosynthetic process	4	5	2.97258e-08	3.61664e-06	Pop_A02G066155;Pop_A14G029784;Pop_G02G005709;Pop_G14G044239
GO:1902931	negative regulation of alcohol biosynthetic process	4	5	2.97258e-08	3.61664e-06	Pop_A02G066155;Pop_A14G029784;Pop_G02G005709;Pop_G14G044239
GO:0032351	negative regulation of hormone metabolic process	4	6	8.85532e-08	8.81507e-06	Pop_A02G066155;Pop_A14G029784;Pop_G02G005709;Pop_G14G044239
GO:0032353	negative regulation of hormone biosynthetic process	4	6	8.85532e-08	8.81507e-06	Pop_A02G066155;Pop_A14G029784;Pop_G02G005709;Pop_G14G044239
GO:0009826	unidimensional cell growth	13	245	3.50076e-07	3.19444e-05	Pop_A04G018287;Pop_A04G026478;Pop_A13G031144;Pop_A14G000130;Pop_A19G052933;Pop_G02G085471;Pop_G04G023260;Pop_G04G066681;Pop_G09G077174;Pop_G09G077175;Pop_G13G072714;Pop_G14G044526;Pop_G19G021894
GO:0060560	developmental growth involved in morphogenesis	13	276	1.33604e-06	0.000112536	Pop_A04G018287;Pop_A04G026478;Pop_A13G031144;Pop_A14G000130;Pop_A19G052933;Pop_G02G085471;Pop_G04G023260;Pop_G04G066681;Pop_G09G077174;Pop_G09G077175;Pop_G13G072714;Pop_G14G044526;Pop_G19G021894
GO:0051055	negative regulation of lipid biosynthetic process	4	13	4.01873e-06	0.000314322	Pop_A02G066155;Pop_A14G029784;Pop_G02G005709;Pop_G14G044239
GO:0000902	cell morphogenesis	15	407	4.36286e-06	0.000318489	Pop_A03G014865;Pop_A04G018287;Pop_A04G026478;Pop_A10G069042;Pop_A13G031144;Pop_A14G000130;Pop_A19G052933;Pop_G02G085471;Pop_G04G023260;Pop_G04G066681;Pop_G09G077174;Pop_G09G077175;Pop_G13G072714;Pop_G14G044526;Pop_G19G021894
GO:0016049	cell growth	15	413	5.19951e-06	0.000355842	Pop_A04G018287;Pop_A04G026478;Pop_A13G009904;Pop_A13G031144;Pop_A14G000130;Pop_A19G052933;Pop_G02G085471;Pop_G04G023260;Pop_G04G066681;Pop_G09G077174;Pop_G09G077175;Pop_G12G009059;Pop_G13G072714;Pop_G14G044526;Pop_G19G021894
GO:0048589	developmental growth	14	370	6.72693e-06	0.000433293	Pop_A04G018287;Pop_A04G026478;Pop_A13G031144;Pop_A14G000130;Pop_A19G052933;Pop_G02G085471;Pop_G04G023260;Pop_G04G066681;Pop_G08G058151;Pop_G09G077174;Pop_G09G077175;Pop_G13G072714;Pop_G14G044526;Pop_G19G021894
GO:0040007	growth	18	593	7.3668e-06	0.000436002	Pop_A04G018287;Pop_A04G026478;Pop_A06G064900;Pop_A13G009904;Pop_A13G031144;Pop_A14G000130;Pop_A19G052933;Pop_G02G085471;Pop_G04G023260;Pop_G04G066681;Pop_G06G054006;Pop_G08G058151;Pop_G09G077174;Pop_G09G077175;Pop_G12G009059;Pop_G13G072714;Pop_G14G044526;Pop_G19G021894
GO:0045833	negative regulation of lipid metabolic process	4	15	7.56534e-06	0.000436002	Pop_A02G066155;Pop_A14G029784;Pop_G02G005709;Pop_G14G044239
GO:0009742	brassinosteroid mediated signaling pathway	6	54	8.25746e-06	0.000452096	Pop_A02G066155;Pop_A06G064900;Pop_A14G029784;Pop_G02G005709;Pop_G06G054006;Pop_G14G044239
GO:0032989	cellular component morphogenesis	15	432	8.87287e-06	0.000462657	Pop_A03G014865;Pop_A04G018287;Pop_A04G026478;Pop_A10G069042;Pop_A13G031144;Pop_A14G000130;Pop_A19G052933;Pop_G02G085471;Pop_G04G023260;Pop_G04G066681;Pop_G09G077174;Pop_G09G077175;Pop_G13G072714;Pop_G14G044526;Pop_G19G021894
GO:0043401	steroid hormone mediated signaling pathway	6	56	1.02274e-05	0.000466623	Pop_A02G066155;Pop_A06G064900;Pop_A14G029784;Pop_G02G005709;Pop_G06G054006;Pop_G14G044239
GO:0071367	cellular response to brassinosteroid stimulus	6	56	1.02274e-05	0.000466623	Pop_A02G066155;Pop_A06G064900;Pop_A14G029784;Pop_G02G005709;Pop_G06G054006;Pop_G14G044239
GO:0071383	cellular response to steroid hormone stimulus	6	56	1.02274e-05	0.000466623	Pop_A02G066155;Pop_A06G064900;Pop_A14G029784;Pop_G02G005709;Pop_G06G054006;Pop_G14G044239
GO:0048545	response to steroid hormone	6	58	1.25611e-05	0.000550176	Pop_A02G066155;Pop_A06G064900;Pop_A14G029784;Pop_G02G005709;Pop_G06G054006;Pop_G14G044239
GO:0032350	regulation of hormone metabolic process	4	20	2.59291e-05	0.00105157	Pop_A02G066155;Pop_A14G029784;Pop_G02G005709;Pop_G14G044239
GO:0046885	regulation of hormone biosynthetic process	4	20	2.59291e-05	0.00105157	Pop_A02G066155;Pop_A14G029784;Pop_G02G005709;Pop_G14G044239
GO:0009932	cell tip growth	7	103	3.81085e-05	0.00149032	Pop_A04G018287;Pop_A04G026478;Pop_A14G000130;Pop_G02G085471;Pop_G04G023260;Pop_G04G066681;Pop_G14G044526
GO:0006790	sulfur compound metabolic process	14	441	4.65147e-05	0.00175633	Pop_A01G017588;Pop_A01G025034;Pop_A05G071802;Pop_A05G071851;Pop_A06G064903;Pop_A08G006870;Pop_A08G006942;Pop_A08G057967;Pop_A19G052421;Pop_G01G081958;Pop_G04G023258;Pop_G05G072379;Pop_G19G009342;Pop_UnG037353
GO:0009653	anatomical structure morphogenesis	20	856	9.51097e-05	0.0034715	Pop_A03G014865;Pop_A04G018287;Pop_A04G026478;Pop_A06G064903;Pop_A10G069042;Pop_A13G009904;Pop_A13G031144;Pop_A14G000130;Pop_A19G052933;Pop_G02G085471;Pop_G04G023260;Pop_G04G066681;Pop_G06G003325;Pop_G07G061371;Pop_G08G058151;Pop_G09G077174;Pop_G09G077175;Pop_G13G072714;Pop_G14G044526;Pop_G19G021894
GO:0009741	response to brassinosteroid	6	85	0.000111067	0.00381953	Pop_A02G066155;Pop_A06G064900;Pop_A14G029784;Pop_G02G005709;Pop_G06G054006;Pop_G14G044239
GO:0048588	developmental cell growth	7	122	0.000111621	0.00381953	Pop_A04G018287;Pop_A04G026478;Pop_A14G000130;Pop_G02G085471;Pop_G04G023260;Pop_G04G066681;Pop_G14G044526
GO:0048869	cellular developmental process	24	1174	0.000152877	0.00507275	Pop_A03G014865;Pop_A04G018287;Pop_A04G026478;Pop_A06G061572;Pop_A07G006756;Pop_A10G069042;Pop_A13G009904;Pop_A13G031144;Pop_A14G000130;Pop_A14G045036;Pop_A19G052933;Pop_G02G085471;Pop_G04G023260;Pop_G04G066681;Pop_G06G003325;Pop_G07G061371;Pop_G09G077174;Pop_G09G077175;Pop_G13G024500;Pop_G13G072714;Pop_G14G044526;Pop_G14G050910;Pop_G18G018644;Pop_G19G021894
GO:0010492	maintenance of shoot apical meristem identity	3	13	0.000182803	0.00576287	Pop_A14G000130;Pop_G02G085471;Pop_G14G044526
GO:0016128	phytosteroid metabolic process	4	33	0.00019999	0.00576287	Pop_A02G066155;Pop_A14G029784;Pop_G02G005709;Pop_G14G044239
GO:0016129	phytosteroid biosynthetic process	4	33	0.00019999	0.00576287	Pop_A02G066155;Pop_A14G029784;Pop_G02G005709;Pop_G14G044239
GO:0016131	brassinosteroid metabolic process	4	33	0.00019999	0.00576287	Pop_A02G066155;Pop_A14G029784;Pop_G02G005709;Pop_G14G044239
GO:0016132	brassinosteroid biosynthetic process	4	33	0.00019999	0.00576287	Pop_A02G066155;Pop_A14G029784;Pop_G02G005709;Pop_G14G044239
GO:0009719	response to endogenous stimulus	31	1772	0.000285687	0.0080212	Pop_A02G066155;Pop_A02G088699;Pop_A04G002719;Pop_A04G070603;Pop_A04G070754;Pop_A06G064900;Pop_A06G064903;Pop_A09G026773;Pop_A09G076904;Pop_A09G077059;Pop_A09G077061;Pop_A10G069042;Pop_A10G069481;Pop_A11G086334;Pop_A14G029784;Pop_A18G018885;Pop_A18G033461;Pop_A19G080755;Pop_A19G080759;Pop_G01G075415;Pop_G01G089222;Pop_G02G005709;Pop_G06G054006;Pop_G07G061371;Pop_G08G022071;Pop_G09G014070;Pop_G10G0…
GO:1902930	regulation of alcohol biosynthetic process	4	37	0.000313916	0.00859345	Pop_A02G066155;Pop_A14G029784;Pop_G02G005709;Pop_G14G044239
GO:0042446	hormone biosynthetic process	6	104	0.000334804	0.00894172	Pop_A02G004920;Pop_A02G066155;Pop_A14G029784;Pop_G02G005709;Pop_G02G065090;Pop_G14G044239
GO:0009664	plant-type cell wall organization	7	149	0.000381317	0.00984479	Pop_A06G061870;Pop_A13G031144;Pop_A19G052933;Pop_G09G077174;Pop_G09G077175;Pop_G13G072714;Pop_G19G021894
GO:0044272	sulfur compound biosynthetic process	9	247	0.000386599	0.00984479	Pop_A05G071851;Pop_A08G006870;Pop_A08G006942;Pop_A08G057967;Pop_A19G052421;Pop_G04G023258;Pop_G05G072379;Pop_G19G009342;Pop_UnG037353
GO:0071555	cell wall organization	16	686	0.000472372	0.0117556	Pop_A01G003868;Pop_A01G003869;Pop_A05G011567;Pop_A06G061870;Pop_A07G022821;Pop_A09G028914;Pop_A13G031144;Pop_A19G052933;Pop_G01G081958;Pop_G09G077174;Pop_G09G077175;Pop_G12G073658;Pop_G13G072714;Pop_G19G000476;Pop_G19G021894;Pop_UnG068223
GO:0006949	syncytium formation	4	42	0.000513826	0.0125031	Pop_A13G031144;Pop_A19G052933;Pop_G13G072714;Pop_G19G021894
GO:0000904	cell morphogenesis involved in differentiation	8	211	0.000622463	0.014607	Pop_A04G018287;Pop_A04G026478;Pop_A10G069042;Pop_A14G000130;Pop_G02G085471;Pop_G04G023260;Pop_G04G066681;Pop_G14G044526
GO:0009825	multidimensional cell growth	6	117	0.000626966	0.014607	Pop_A13G009904;Pop_A13G031144;Pop_A19G052933;Pop_G12G009059;Pop_G13G072714;Pop_G19G021894
GO:0045229	external encapsulating structure organization	16	709	0.000670752	0.0153015	Pop_A01G003868;Pop_A01G003869;Pop_A05G011567;Pop_A06G061870;Pop_A07G022821;Pop_A09G028914;Pop_A13G031144;Pop_A19G052933;Pop_G01G081958;Pop_G09G077174;Pop_G09G077175;Pop_G12G073658;Pop_G13G072714;Pop_G19G000476;Pop_G19G021894;Pop_UnG068223
GO:0009725	response to hormone	29	1729	0.000857504	0.0191626	Pop_A02G066155;Pop_A02G088699;Pop_A04G002719;Pop_A04G070603;Pop_A04G070754;Pop_A06G064900;Pop_A06G064903;Pop_A09G026773;Pop_A09G076904;Pop_A09G077059;Pop_A09G077061;Pop_A10G069042;Pop_A10G069481;Pop_A11G086334;Pop_A14G029784;Pop_A18G033461;Pop_A19G080755;Pop_A19G080759;Pop_G01G075415;Pop_G01G089222;Pop_G02G005709;Pop_G06G054006;Pop_G07G061371;Pop_G08G022071;Pop_G09G014070;Pop_G10G007740;Pop_G13G0…
GO:0009106	lipoate metabolic process	3	22	0.000927897	0.0191707	Pop_A08G006870;Pop_A08G057967;Pop_UnG037353
GO:0009107	lipoate biosynthetic process	3	22	0.000927897	0.0191707	Pop_A08G006870;Pop_A08G057967;Pop_UnG037353
GO:0010074	maintenance of meristem identity	3	22	0.000927897	0.0191707	Pop_A14G000130;Pop_G02G085471;Pop_G14G044526
GO:0048768	root hair cell tip growth	3	22	0.000927897	0.0191707	Pop_A14G000130;Pop_G02G085471;Pop_G14G044526
GO:0010033	response to organic substance	33	2112	0.00126321	0.0256151	Pop_A01G004241;Pop_A02G066155;Pop_A02G088699;Pop_A04G002719;Pop_A04G070603;Pop_A04G070754;Pop_A06G064900;Pop_A06G064903;Pop_A09G026773;Pop_A09G076904;Pop_A09G077059;Pop_A09G077061;Pop_A10G069042;Pop_A10G069481;Pop_A11G086334;Pop_A14G029784;Pop_A18G018885;Pop_A18G033461;Pop_A19G080755;Pop_A19G080759;Pop_G01G075415;Pop_G01G089222;Pop_G02G005709;Pop_G02G030895;Pop_G06G054006;Pop_G07G061371;Pop_G08G0…
GO:0006464	cellular protein modification process	119	10418	0.00136338	0.0266493	Pop_A01G004241;Pop_A03G019941;Pop_A03G050349;Pop_A04G010807;Pop_A04G018074;Pop_A04G018252;Pop_A04G070631;Pop_A05G016931;Pop_A05G056227;Pop_A05G071757;Pop_A05G073449;Pop_A06G053328;Pop_A06G053473;Pop_A06G053543;Pop_A06G053570;Pop_A06G062862;Pop_A06G064903;Pop_A06G085828;Pop_A07G006713;Pop_A07G006734;Pop_A07G022697;Pop_A08G045914;Pop_A08G046049;Pop_A09G026773;Pop_A09G028914;Pop_A10G046530;Pop_A10G0…
GO:0036211	protein modification process	119	10418	0.00136338	0.0266493	Pop_A01G004241;Pop_A03G019941;Pop_A03G050349;Pop_A04G010807;Pop_A04G018074;Pop_A04G018252;Pop_A04G070631;Pop_A05G016931;Pop_A05G056227;Pop_A05G071757;Pop_A05G073449;Pop_A06G053328;Pop_A06G053473;Pop_A06G053543;Pop_A06G053570;Pop_A06G062862;Pop_A06G064903;Pop_A06G085828;Pop_A07G006713;Pop_A07G006734;Pop_A07G022697;Pop_A08G045914;Pop_A08G046049;Pop_A09G026773;Pop_A09G028914;Pop_A10G046530;Pop_A10G0…
GO:0048468	cell development	9	296	0.00138722	0.0266493	Pop_A04G018287;Pop_A04G026478;Pop_A10G069042;Pop_A14G000130;Pop_G02G085471;Pop_G04G023260;Pop_G04G066681;Pop_G06G003325;Pop_G14G044526
GO:0010015	root morphogenesis	7	189	0.00153949	0.0290645	Pop_A06G064903;Pop_A14G000130;Pop_G02G085471;Pop_G06G003325;Pop_G07G061371;Pop_G08G058151;Pop_G14G044526
GO:0010054	trichoblast differentiation	5	97	0.00173525	0.0322051	Pop_A14G000130;Pop_G02G085471;Pop_G06G003325;Pop_G07G061371;Pop_G14G044526
GO:0009269	response to desiccation	3	28	0.00189797	0.0335205	Pop_A19G080755;Pop_A19G080759;Pop_G19G034334
GO:0019827	stem cell population maintenance	3	28	0.00189797	0.0335205	Pop_A14G000130;Pop_G02G085471;Pop_G14G044526
GO:0098727	maintenance of cell number	3	28	0.00189797	0.0335205	Pop_A14G000130;Pop_G02G085471;Pop_G14G044526
GO:0010019	chloroplast-nucleus signaling pathway	2	8	0.00210004	0.0359309	Pop_A07G033642;Pop_G07G085330
GO:0009828	plant-type cell wall loosening	4	61	0.00210007	0.0359309	Pop_A13G031144;Pop_A19G052933;Pop_G13G072714;Pop_G19G021894
GO:0010073	meristem maintenance	4	62	0.00222944	0.0375576	Pop_A14G000130;Pop_G02G085471;Pop_G08G058151;Pop_G14G044526
GO:0071554	cell wall organization or biogenesis	20	1107	0.00229285	0.0380405	Pop_A01G003868;Pop_A01G003869;Pop_A05G011567;Pop_A06G061870;Pop_A07G022821;Pop_A09G028914;Pop_A12G007866;Pop_A13G031144;Pop_A19G052933;Pop_G01G075415;Pop_G01G081958;Pop_G09G077174;Pop_G09G077175;Pop_G12G073658;Pop_G13G072714;Pop_G16G016436;Pop_G19G000476;Pop_G19G009564;Pop_G19G021894;Pop_UnG068223
GO:0010053	root epidermal cell differentiation	5	105	0.00245526	0.0397448	Pop_A14G000130;Pop_G02G085471;Pop_G06G003325;Pop_G07G061371;Pop_G14G044526
GO:0009831	plant-type cell wall modification involved in multidimensional cell growth	4	64	0.00250447	0.0397448	Pop_A13G031144;Pop_A19G052933;Pop_G13G072714;Pop_G19G021894
GO:0042547	cell wall modification involved in multidimensional cell growth	4	64	0.00250447	0.0397448	Pop_A13G031144;Pop_A19G052933;Pop_G13G072714;Pop_G19G021894
GO:0042545	cell wall modification	10	389	0.00264198	0.0413282	Pop_A01G003868;Pop_A01G003869;Pop_A07G022821;Pop_A13G031144;Pop_A19G052933;Pop_G01G081958;Pop_G12G073658;Pop_G13G072714;Pop_G19G021894;Pop_UnG068223
GO:0009718	anthocyanin-containing compound biosynthetic process	3	32	0.00279959	0.0431768	Pop_A01G004241;Pop_A06G061572;Pop_G04G023451
GO:0006772	thiamine metabolic process	3	34	0.00333386	0.047438	Pop_A19G052421;Pop_G04G023258;Pop_G19G009342
GO:0007050	cell cycle arrest	3	34	0.00333386	0.047438	Pop_A01G010396;Pop_G01G090522;Pop_G17G027396
GO:0009228	thiamine biosynthetic process	3	34	0.00333386	0.047438	Pop_A19G052421;Pop_G04G023258;Pop_G19G009342
GO:0042723	thiamine-containing compound metabolic process	3	34	0.00333386	0.047438	Pop_A19G052421;Pop_G04G023258;Pop_G19G009342
GO:0042724	thiamine-containing compound biosynthetic process	3	34	0.00333386	0.047438	Pop_A19G052421;Pop_G04G023258;Pop_G19G009342
GO:0000103	sulfate assimilation	2	10	0.00333582	0.047438	Pop_A01G017588;Pop_A05G071802
GO:0009827	plant-type cell wall modification	4	70	0.00346763	0.0486801	Pop_A13G031144;Pop_A19G052933;Pop_G13G072714;Pop_G19G021894
GO:0015693	magnesium ion transport	4	71	0.00364942	0.0502627	Pop_A01G010193;Pop_A19G037366;Pop_G01G067546;Pop_G19G000516
GO:0030154	cell differentiation	17	917	0.00367216	0.0502627	Pop_A04G018287;Pop_A04G026478;Pop_A06G061572;Pop_A07G006756;Pop_A10G069042;Pop_A13G009904;Pop_A14G000130;Pop_A14G045036;Pop_G02G085471;Pop_G04G023260;Pop_G04G066681;Pop_G06G003325;Pop_G07G061371;Pop_G13G024500;Pop_G14G044526;Pop_G14G050910;Pop_G18G018644
GO:0010453	regulation of cell fate commitment	2	11	0.00405337	0.0547955	Pop_G07G061371;Pop_G18G018644
GO:0050826	response to freezing	3	37	0.00424521	0.0566891	Pop_A08G063367;Pop_A08G063472;Pop_G08G057957
GO:0071669	plant-type cell wall organization or biogenesis	9	352	0.00438998	0.0579161	Pop_A05G011567;Pop_A06G061870;Pop_A09G028914;Pop_A13G031144;Pop_A19G052933;Pop_G09G077174;Pop_G09G077175;Pop_G13G072714;Pop_G19G021894
GO:0042445	hormone metabolic process	6	173	0.00453459	0.0589912	Pop_A02G004920;Pop_A02G066155;Pop_A14G029784;Pop_G02G005709;Pop_G02G065090;Pop_G14G044239
GO:0009809	lignin biosynthetic process	3	38	0.00457922	0.0589912	Pop_A08G063367;Pop_A09G028914;Pop_G19G000476
GO:0080147	root hair cell development	4	76	0.00465579	0.0592801	Pop_A14G000130;Pop_G02G085471;Pop_G06G003325;Pop_G14G044526
GO:0006694	steroid biosynthetic process	7	233	0.00490523	0.0617382	Pop_A02G066155;Pop_A05G071802;Pop_A14G029784;Pop_G02G005709;Pop_G03G013756;Pop_G10G007720;Pop_G14G044239

## Sheet:  cyan module
Table S5-2 Go analysis of DEGs in cyan module (p < 0.05)
GO ID	Description	out (80)	All (56104)	pvalue	p.adjust	Genes
GO:0043457	regulation of cellular respiration	14	160	1.68625e-21	7.38577e-19	Pop_G08G028044;Pop_G14G082924;Pop_UnG036561;Pop_UnG037234;Pop_UnG037496;Pop_UnG037502;Pop_UnG037670;Pop_UnG037691;Pop_UnG037948;Pop_UnG037957;Pop_UnG037992;Pop_UnG039267;Pop_UnG087624;Pop_UnG088442
GO:0043467	regulation of generation of precursor metabolites and energy	14	177	7.20802e-21	1.57856e-18	Pop_G08G028044;Pop_G14G082924;Pop_UnG036561;Pop_UnG037234;Pop_UnG037496;Pop_UnG037502;Pop_UnG037670;Pop_UnG037691;Pop_UnG037948;Pop_UnG037957;Pop_UnG037992;Pop_UnG039267;Pop_UnG087624;Pop_UnG088442
GO:0045333	cellular respiration	14	314	2.39402e-17	3.49527e-15	Pop_G08G028044;Pop_G14G082924;Pop_UnG036561;Pop_UnG037234;Pop_UnG037496;Pop_UnG037502;Pop_UnG037670;Pop_UnG037691;Pop_UnG037948;Pop_UnG037957;Pop_UnG037992;Pop_UnG039267;Pop_UnG087624;Pop_UnG088442
GO:0015980	energy derivation by oxidation of organic compounds	14	321	3.25578e-17	3.56508e-15	Pop_G08G028044;Pop_G14G082924;Pop_UnG036561;Pop_UnG037234;Pop_UnG037496;Pop_UnG037502;Pop_UnG037670;Pop_UnG037691;Pop_UnG037948;Pop_UnG037957;Pop_UnG037992;Pop_UnG039267;Pop_UnG087624;Pop_UnG088442
GO:0006091	generation of precursor metabolites and energy	17	790	1.26111e-15	1.10474e-13	Pop_A07G085219;Pop_G08G028044;Pop_G09G032001;Pop_G09G032002;Pop_G14G082924;Pop_UnG036561;Pop_UnG037234;Pop_UnG037496;Pop_UnG037502;Pop_UnG037670;Pop_UnG037691;Pop_UnG037948;Pop_UnG037957;Pop_UnG037992;Pop_UnG039267;Pop_UnG087624;Pop_UnG088442
GO:0019222	regulation of metabolic process	37	8135	1.12613e-11	8.22077e-10	Pop_A01G058834;Pop_A06G061999;Pop_A08G064116;Pop_A10G001302;Pop_A17G021090;Pop_A17G084909;Pop_G01G004634;Pop_G02G026857;Pop_G03G013715;Pop_G07G052141;Pop_G08G028044;Pop_G10G023066;Pop_G12G009043;Pop_G14G082924;Pop_G17G086917;Pop_UnG036432;Pop_UnG036442;Pop_UnG036561;Pop_UnG037234;Pop_UnG037496;Pop_UnG037502;Pop_UnG037670;Pop_UnG037691;Pop_UnG037926;Pop_UnG037938;Pop_UnG037948;Pop_UnG037957;Pop_Un…
GO:0031323	regulation of cellular metabolic process	35	7810	8.70925e-11	5.4495e-09	Pop_A01G058834;Pop_A06G061999;Pop_A08G064116;Pop_A10G001302;Pop_A17G021090;Pop_G01G004634;Pop_G02G026857;Pop_G03G013715;Pop_G07G052141;Pop_G08G028044;Pop_G10G023066;Pop_G12G009043;Pop_G14G082924;Pop_UnG036432;Pop_UnG036442;Pop_UnG036561;Pop_UnG037234;Pop_UnG037496;Pop_UnG037502;Pop_UnG037670;Pop_UnG037691;Pop_UnG037926;Pop_UnG037938;Pop_UnG037948;Pop_UnG037957;Pop_UnG037985;Pop_UnG037992;Pop_UnG0…
GO:0050794	regulation of cellular process	41	11368	7.25137e-10	3.54858e-08	Pop_A01G058834;Pop_A05G073469;Pop_A06G061999;Pop_A08G064116;Pop_A10G001302;Pop_A11G056533;Pop_A15G076485;Pop_A17G021090;Pop_A17G084909;Pop_G01G004634;Pop_G02G026857;Pop_G03G013715;Pop_G07G052141;Pop_G08G028044;Pop_G08G028045;Pop_G10G023066;Pop_G12G009043;Pop_G14G082924;Pop_G17G086917;Pop_UnG036432;Pop_UnG036442;Pop_UnG036561;Pop_UnG037234;Pop_UnG037496;Pop_UnG037502;Pop_UnG037670;Pop_UnG037691;Po…
GO:0065007	biological regulation	43	12425	7.29159e-10	3.54858e-08	Pop_A01G058834;Pop_A05G073469;Pop_A06G061999;Pop_A06G085801;Pop_A08G064116;Pop_A10G001302;Pop_A11G056533;Pop_A15G076485;Pop_A17G021090;Pop_A17G084909;Pop_G01G004634;Pop_G02G026857;Pop_G03G013715;Pop_G06G051432;Pop_G07G052141;Pop_G08G028044;Pop_G08G028045;Pop_G10G023066;Pop_G12G009043;Pop_G14G082924;Pop_G17G086917;Pop_UnG036432;Pop_UnG036442;Pop_UnG036561;Pop_UnG037234;Pop_UnG037496;Pop_UnG037502;…
GO:0050789	regulation of biological process	41	11930	3.27395e-09	1.43399e-07	Pop_A01G058834;Pop_A05G073469;Pop_A06G061999;Pop_A08G064116;Pop_A10G001302;Pop_A11G056533;Pop_A15G076485;Pop_A17G021090;Pop_A17G084909;Pop_G01G004634;Pop_G02G026857;Pop_G03G013715;Pop_G07G052141;Pop_G08G028044;Pop_G08G028045;Pop_G10G023066;Pop_G12G009043;Pop_G14G082924;Pop_G17G086917;Pop_UnG036432;Pop_UnG036442;Pop_UnG036561;Pop_UnG037234;Pop_UnG037496;Pop_UnG037502;Pop_UnG037670;Pop_UnG037691;Po…
GO:1901362	organic cyclic compound biosynthetic process	31	9136	1.19905e-06	4.77439e-05	Pop_A01G058834;Pop_A06G061999;Pop_A08G002346;Pop_A08G063915;Pop_A08G064116;Pop_A10G001302;Pop_A10G046757;Pop_A17G021090;Pop_A17G084909;Pop_G01G004634;Pop_G02G026857;Pop_G03G013715;Pop_G04G011019;Pop_G07G052141;Pop_G08G028044;Pop_G10G023066;Pop_G12G009043;Pop_G17G086917;Pop_UnG036432;Pop_UnG036442;Pop_UnG037496;Pop_UnG037502;Pop_UnG037670;Pop_UnG037926;Pop_UnG037938;Pop_UnG037985;Pop_UnG038005;Pop…
GO:0019438	aromatic compound biosynthetic process	30	8723	1.47638e-06	5.38877e-05	Pop_A01G058834;Pop_A06G061999;Pop_A08G002346;Pop_A08G064116;Pop_A10G001302;Pop_A10G046757;Pop_A17G021090;Pop_A17G084909;Pop_G01G004634;Pop_G02G026857;Pop_G03G013715;Pop_G04G011019;Pop_G07G052141;Pop_G08G028044;Pop_G10G023066;Pop_G12G009043;Pop_G17G086917;Pop_UnG036432;Pop_UnG036442;Pop_UnG037496;Pop_UnG037502;Pop_UnG037670;Pop_UnG037926;Pop_UnG037938;Pop_UnG037985;Pop_UnG038005;Pop_UnG043081;Pop_…
GO:0070898	RNA polymerase III transcriptional preinitiation complex assembly	2	2	2.00788e-06	6.765e-05	Pop_A10G001302;Pop_G10G023066
GO:0018130	heterocycle biosynthetic process	29	8710	4.68835e-06	0.000146678	Pop_A01G058834;Pop_A06G061999;Pop_A08G063915;Pop_A08G064116;Pop_A10G001302;Pop_A17G021090;Pop_A17G084909;Pop_G01G004634;Pop_G02G026857;Pop_G03G013715;Pop_G04G011019;Pop_G07G052141;Pop_G08G028044;Pop_G10G023066;Pop_G12G009043;Pop_G17G086917;Pop_UnG036432;Pop_UnG036442;Pop_UnG037496;Pop_UnG037502;Pop_UnG037670;Pop_UnG037926;Pop_UnG037938;Pop_UnG037985;Pop_UnG038005;Pop_UnG043081;Pop_UnG079497;Pop_U…
GO:0044237	cellular metabolic process	61	28950	5.10015e-06	0.000148924	Pop_A01G010368;Pop_A01G054515;Pop_A01G058834;Pop_A05G001825;Pop_A05G073195;Pop_A06G061999;Pop_A06G079376;Pop_A06G085801;Pop_A07G085214;Pop_A07G085216;Pop_A07G085217;Pop_A07G085219;Pop_A08G002346;Pop_A08G063390;Pop_A08G063915;Pop_A08G064116;Pop_A10G001302;Pop_A10G046757;Pop_A14G090581;Pop_A15G049060;Pop_A17G021090;Pop_A17G084909;Pop_G01G004634;Pop_G02G005252;Pop_G02G026857;Pop_G03G013715;Pop_G04G0…
GO:0006351	transcription, DNA-templated	26	7664	1.30797e-05	0.000333483	Pop_A01G058834;Pop_A06G061999;Pop_A08G064116;Pop_A10G001302;Pop_A17G021090;Pop_G01G004634;Pop_G02G026857;Pop_G03G013715;Pop_G04G011019;Pop_G07G052141;Pop_G08G028044;Pop_G10G023066;Pop_G12G009043;Pop_UnG036432;Pop_UnG036442;Pop_UnG037496;Pop_UnG037502;Pop_UnG037670;Pop_UnG037926;Pop_UnG037938;Pop_UnG037985;Pop_UnG038005;Pop_UnG043081;Pop_UnG079497;Pop_UnG088436;Pop_UnG088438
GO:0015979	photosynthesis	7	545	1.35264e-05	0.000333483	Pop_A07G085214;Pop_A07G085216;Pop_A07G085217;Pop_A07G085219;Pop_G09G031997;Pop_G09G032001;Pop_G09G032002
GO:0097659	nucleic acid-templated transcription	26	7697	1.413e-05	0.000333483	Pop_A01G058834;Pop_A06G061999;Pop_A08G064116;Pop_A10G001302;Pop_A17G021090;Pop_G01G004634;Pop_G02G026857;Pop_G03G013715;Pop_G04G011019;Pop_G07G052141;Pop_G08G028044;Pop_G10G023066;Pop_G12G009043;Pop_UnG036432;Pop_UnG036442;Pop_UnG037496;Pop_UnG037502;Pop_UnG037670;Pop_UnG037926;Pop_UnG037938;Pop_UnG037985;Pop_UnG038005;Pop_UnG043081;Pop_UnG079497;Pop_UnG088436;Pop_UnG088438
GO:0032774	RNA biosynthetic process	26	7708	1.44969e-05	0.000333483	Pop_A01G058834;Pop_A06G061999;Pop_A08G064116;Pop_A10G001302;Pop_A17G021090;Pop_G01G004634;Pop_G02G026857;Pop_G03G013715;Pop_G04G011019;Pop_G07G052141;Pop_G08G028044;Pop_G10G023066;Pop_G12G009043;Pop_UnG036432;Pop_UnG036442;Pop_UnG037496;Pop_UnG037502;Pop_UnG037670;Pop_UnG037926;Pop_UnG037938;Pop_UnG037985;Pop_UnG038005;Pop_UnG043081;Pop_UnG079497;Pop_UnG088436;Pop_UnG088438
GO:0009987	cellular process	71	38217	1.52275e-05	0.000333483	Pop_A01G010368;Pop_A01G015600;Pop_A01G054515;Pop_A01G058834;Pop_A02G012545;Pop_A03G049791;Pop_A05G001825;Pop_A05G073195;Pop_A05G073469;Pop_A06G061999;Pop_A06G079376;Pop_A06G085801;Pop_A07G085214;Pop_A07G085216;Pop_A07G085217;Pop_A07G085219;Pop_A08G002346;Pop_A08G063390;Pop_A08G063915;Pop_A08G064116;Pop_A10G001302;Pop_A10G046757;Pop_A11G056533;Pop_A14G090581;Pop_A15G049060;Pop_A15G076485;Pop_A17G0…
GO:0009411	response to UV	4	110	1.9722e-05	0.000411344	Pop_A08G002346;Pop_A08G064116;Pop_A10G046757;Pop_UnG079497
GO:0044271	cellular nitrogen compound biosynthetic process	32	11012	2.16741e-05	0.000431512	Pop_A01G054515;Pop_A01G058834;Pop_A06G061999;Pop_A08G063390;Pop_A08G064116;Pop_A10G001302;Pop_A10G046757;Pop_A17G021090;Pop_A17G084909;Pop_G01G004634;Pop_G02G026857;Pop_G03G013715;Pop_G04G011019;Pop_G07G052141;Pop_G08G028044;Pop_G10G023066;Pop_G12G009043;Pop_G13G070844;Pop_G17G086917;Pop_UnG036432;Pop_UnG036442;Pop_UnG037496;Pop_UnG037502;Pop_UnG037670;Pop_UnG037926;Pop_UnG037938;Pop_UnG037985;Po…
GO:0006355	regulation of transcription, DNA-templated	24	6973	2.53072e-05	0.000461011	Pop_A01G058834;Pop_A06G061999;Pop_A08G064116;Pop_A10G001302;Pop_A17G021090;Pop_G01G004634;Pop_G02G026857;Pop_G03G013715;Pop_G07G052141;Pop_G08G028044;Pop_G10G023066;Pop_G12G009043;Pop_UnG036432;Pop_UnG036442;Pop_UnG037496;Pop_UnG037670;Pop_UnG037926;Pop_UnG037938;Pop_UnG037985;Pop_UnG038005;Pop_UnG043081;Pop_UnG079497;Pop_UnG088436;Pop_UnG088438
GO:0018958	phenol-containing compound metabolic process	3	40	2.65508e-05	0.000461011	Pop_A08G002346;Pop_A08G064116;Pop_A10G046757
GO:1903506	regulation of nucleic acid-templated transcription	24	7006	2.7366e-05	0.000461011	Pop_A01G058834;Pop_A06G061999;Pop_A08G064116;Pop_A10G001302;Pop_A17G021090;Pop_G01G004634;Pop_G02G026857;Pop_G03G013715;Pop_G07G052141;Pop_G08G028044;Pop_G10G023066;Pop_G12G009043;Pop_UnG036432;Pop_UnG036442;Pop_UnG037496;Pop_UnG037670;Pop_UnG037926;Pop_UnG037938;Pop_UnG037985;Pop_UnG038005;Pop_UnG043081;Pop_UnG079497;Pop_UnG088436;Pop_UnG088438
GO:2001141	regulation of RNA biosynthetic process	24	7006	2.7366e-05	0.000461011	Pop_A01G058834;Pop_A06G061999;Pop_A08G064116;Pop_A10G001302;Pop_A17G021090;Pop_G01G004634;Pop_G02G026857;Pop_G03G013715;Pop_G07G052141;Pop_G08G028044;Pop_G10G023066;Pop_G12G009043;Pop_UnG036432;Pop_UnG036442;Pop_UnG037496;Pop_UnG037670;Pop_UnG037926;Pop_UnG037938;Pop_UnG037985;Pop_UnG038005;Pop_UnG043081;Pop_UnG079497;Pop_UnG088436;Pop_UnG088438
GO:0051252	regulation of RNA metabolic process	24	7036	2.93685e-05	0.000476422	Pop_A01G058834;Pop_A06G061999;Pop_A08G064116;Pop_A10G001302;Pop_A17G021090;Pop_G01G004634;Pop_G02G026857;Pop_G03G013715;Pop_G07G052141;Pop_G08G028044;Pop_G10G023066;Pop_G12G009043;Pop_UnG036432;Pop_UnG036442;Pop_UnG037496;Pop_UnG037670;Pop_UnG037926;Pop_UnG037938;Pop_UnG037985;Pop_UnG038005;Pop_UnG043081;Pop_UnG079497;Pop_UnG088436;Pop_UnG088438
GO:0019219	regulation of nucleobase-containing compound metabolic process	24	7098	3.3935e-05	0.00053084	Pop_A01G058834;Pop_A06G061999;Pop_A08G064116;Pop_A10G001302;Pop_A17G021090;Pop_G01G004634;Pop_G02G026857;Pop_G03G013715;Pop_G07G052141;Pop_G08G028044;Pop_G10G023066;Pop_G12G009043;Pop_UnG036432;Pop_UnG036442;Pop_UnG037496;Pop_UnG037670;Pop_UnG037926;Pop_UnG037938;Pop_UnG037985;Pop_UnG038005;Pop_UnG043081;Pop_UnG079497;Pop_UnG088436;Pop_UnG088438
GO:2000112	regulation of cellular macromolecule biosynthetic process	24	7157	3.88696e-05	0.000587065	Pop_A01G058834;Pop_A06G061999;Pop_A08G064116;Pop_A10G001302;Pop_A17G021090;Pop_G01G004634;Pop_G02G026857;Pop_G03G013715;Pop_G07G052141;Pop_G08G028044;Pop_G10G023066;Pop_G12G009043;Pop_UnG036432;Pop_UnG036442;Pop_UnG037496;Pop_UnG037670;Pop_UnG037926;Pop_UnG037938;Pop_UnG037985;Pop_UnG038005;Pop_UnG043081;Pop_UnG079497;Pop_UnG088436;Pop_UnG088438
GO:0034654	nucleobase-containing compound biosynthetic process	26	8184	4.17795e-05	0.00059208	Pop_A01G058834;Pop_A06G061999;Pop_A08G064116;Pop_A10G001302;Pop_A17G021090;Pop_G01G004634;Pop_G02G026857;Pop_G03G013715;Pop_G04G011019;Pop_G07G052141;Pop_G08G028044;Pop_G10G023066;Pop_G12G009043;Pop_UnG036432;Pop_UnG036442;Pop_UnG037496;Pop_UnG037502;Pop_UnG037670;Pop_UnG037926;Pop_UnG037938;Pop_UnG037985;Pop_UnG038005;Pop_UnG043081;Pop_UnG079497;Pop_UnG088436;Pop_UnG088438
GO:0010556	regulation of macromolecule biosynthetic process	24	7190	4.19052e-05	0.00059208	Pop_A01G058834;Pop_A06G061999;Pop_A08G064116;Pop_A10G001302;Pop_A17G021090;Pop_G01G004634;Pop_G02G026857;Pop_G03G013715;Pop_G07G052141;Pop_G08G028044;Pop_G10G023066;Pop_G12G009043;Pop_UnG036432;Pop_UnG036442;Pop_UnG037496;Pop_UnG037670;Pop_UnG037926;Pop_UnG037938;Pop_UnG037985;Pop_UnG038005;Pop_UnG043081;Pop_UnG079497;Pop_UnG088436;Pop_UnG088438
GO:0051171	regulation of nitrogen compound metabolic process	24	7240	4.69154e-05	0.000597657	Pop_A01G058834;Pop_A06G061999;Pop_A08G064116;Pop_A10G001302;Pop_A17G021090;Pop_G01G004634;Pop_G02G026857;Pop_G03G013715;Pop_G07G052141;Pop_G08G028044;Pop_G10G023066;Pop_G12G009043;Pop_UnG036432;Pop_UnG036442;Pop_UnG037496;Pop_UnG037670;Pop_UnG037926;Pop_UnG037938;Pop_UnG037985;Pop_UnG038005;Pop_UnG043081;Pop_UnG079497;Pop_UnG088436;Pop_UnG088438
GO:0009767	photosynthetic electron transport chain	3	49	4.90555e-05	0.000597657	Pop_A07G085219;Pop_G09G032001;Pop_G09G032002
GO:0010468	regulation of gene expression	24	7304	5.41183e-05	0.000597657	Pop_A01G058834;Pop_A06G061999;Pop_A08G064116;Pop_A10G001302;Pop_A17G021090;Pop_G01G004634;Pop_G02G026857;Pop_G03G013715;Pop_G07G052141;Pop_G08G028044;Pop_G10G023066;Pop_G12G009043;Pop_UnG036432;Pop_UnG036442;Pop_UnG037496;Pop_UnG037670;Pop_UnG037926;Pop_UnG037938;Pop_UnG037985;Pop_UnG038005;Pop_UnG043081;Pop_UnG079497;Pop_UnG088436;Pop_UnG088438
GO:0006359	regulation of transcription from RNA polymerase III promoter	2	8	5.59087e-05	0.000597657	Pop_A10G001302;Pop_G10G023066
GO:0010019	chloroplast-nucleus signaling pathway	2	8	5.59087e-05	0.000597657	Pop_A17G084909;Pop_G17G086917
GO:0046244	salicylic acid catabolic process	2	8	5.59087e-05	0.000597657	Pop_A08G002346;Pop_A10G046757
GO:0046271	phenylpropanoid catabolic process	2	8	5.59087e-05	0.000597657	Pop_A08G002346;Pop_A10G046757
GO:0046274	lignin catabolic process	2	8	5.59087e-05	0.000597657	Pop_A08G002346;Pop_A10G046757
GO:0070897	DNA-templated transcriptional preinitiation complex assembly	2	8	5.59087e-05	0.000597657	Pop_A10G001302;Pop_G10G023066
GO:0031326	regulation of cellular biosynthetic process	24	7319	5.5945e-05	0.000597657	Pop_A01G058834;Pop_A06G061999;Pop_A08G064116;Pop_A10G001302;Pop_A17G021090;Pop_G01G004634;Pop_G02G026857;Pop_G03G013715;Pop_G07G052141;Pop_G08G028044;Pop_G10G023066;Pop_G12G009043;Pop_UnG036432;Pop_UnG036442;Pop_UnG037496;Pop_UnG037670;Pop_UnG037926;Pop_UnG037938;Pop_UnG037985;Pop_UnG038005;Pop_UnG043081;Pop_UnG079497;Pop_UnG088436;Pop_UnG088438
GO:0009889	regulation of biosynthetic process	24	7347	5.95048e-05	0.00062055	Pop_A01G058834;Pop_A06G061999;Pop_A08G064116;Pop_A10G001302;Pop_A17G021090;Pop_G01G004634;Pop_G02G026857;Pop_G03G013715;Pop_G07G052141;Pop_G08G028044;Pop_G10G023066;Pop_G12G009043;Pop_UnG036432;Pop_UnG036442;Pop_UnG037496;Pop_UnG037670;Pop_UnG037926;Pop_UnG037938;Pop_UnG037985;Pop_UnG038005;Pop_UnG043081;Pop_UnG079497;Pop_UnG088436;Pop_UnG088438
GO:0019336	phenol-containing compound catabolic process	2	10	8.96869e-05	0.000913555	Pop_A08G002346;Pop_A10G046757
GO:0080090	regulation of primary metabolic process	24	7600	0.000102241	0.00101776	Pop_A01G058834;Pop_A06G061999;Pop_A08G064116;Pop_A10G001302;Pop_A17G021090;Pop_G01G004634;Pop_G02G026857;Pop_G03G013715;Pop_G07G052141;Pop_G08G028044;Pop_G10G023066;Pop_G12G009043;Pop_UnG036432;Pop_UnG036442;Pop_UnG037496;Pop_UnG037670;Pop_UnG037926;Pop_UnG037938;Pop_UnG037985;Pop_UnG038005;Pop_UnG043081;Pop_UnG079497;Pop_UnG088436;Pop_UnG088438
GO:1901360	organic cyclic compound metabolic process	35	13628	0.000105683	0.00102865	Pop_A01G054515;Pop_A01G058834;Pop_A06G061999;Pop_A06G085801;Pop_A08G002346;Pop_A08G063915;Pop_A08G064116;Pop_A10G001302;Pop_A10G046757;Pop_A15G049060;Pop_A17G021090;Pop_A17G084909;Pop_G01G004634;Pop_G02G026857;Pop_G03G013715;Pop_G04G011019;Pop_G06G051432;Pop_G07G052141;Pop_G08G028044;Pop_G10G023066;Pop_G12G009043;Pop_G17G086917;Pop_UnG036432;Pop_UnG036442;Pop_UnG037496;Pop_UnG037502;Pop_UnG037670…
GO:0060255	regulation of macromolecule metabolic process	24	7636	0.000110174	0.00104905	Pop_A01G058834;Pop_A06G061999;Pop_A08G064116;Pop_A10G001302;Pop_A17G021090;Pop_G01G004634;Pop_G02G026857;Pop_G03G013715;Pop_G07G052141;Pop_G08G028044;Pop_G10G023066;Pop_G12G009043;Pop_UnG036432;Pop_UnG036442;Pop_UnG037496;Pop_UnG037670;Pop_UnG037926;Pop_UnG037938;Pop_UnG037985;Pop_UnG038005;Pop_UnG043081;Pop_UnG079497;Pop_UnG088436;Pop_UnG088438
GO:0006725	cellular aromatic compound metabolic process	34	13307	0.000159495	0.00148636	Pop_A01G054515;Pop_A01G058834;Pop_A06G061999;Pop_A06G085801;Pop_A08G002346;Pop_A08G064116;Pop_A10G001302;Pop_A10G046757;Pop_A15G049060;Pop_A17G021090;Pop_A17G084909;Pop_G01G004634;Pop_G02G026857;Pop_G03G013715;Pop_G04G011019;Pop_G06G051432;Pop_G07G052141;Pop_G08G028044;Pop_G10G023066;Pop_G12G009043;Pop_G17G086917;Pop_UnG036432;Pop_UnG036442;Pop_UnG037496;Pop_UnG037502;Pop_UnG037670;Pop_UnG037926;…
GO:0010224	response to UV-B	3	78	0.000196618	0.00179414	Pop_A08G002346;Pop_A08G064116;Pop_A10G046757
GO:0006384	transcription initiation from RNA polymerase III promoter	2	15	0.000208302	0.00182473	Pop_A10G001302;Pop_G10G023066
GO:0009819	drought recovery	2	15	0.000208302	0.00182473	Pop_A08G002346;Pop_A10G046757
GO:0006559	L-phenylalanine catabolic process	2	16	0.00023784	0.00200334	Pop_A08G002346;Pop_A10G046757
GO:1902222	erythrose 4-phosphate/phosphoenolpyruvate family amino acid catabolic process	2	16	0.00023784	0.00200334	Pop_A08G002346;Pop_A10G046757
GO:0090304	nucleic acid metabolic process	30	11356	0.000274735	0.00227045	Pop_A01G054515;Pop_A01G058834;Pop_A06G061999;Pop_A06G085801;Pop_A08G064116;Pop_A10G001302;Pop_A15G049060;Pop_A17G021090;Pop_G01G004634;Pop_G02G026857;Pop_G03G013715;Pop_G04G011019;Pop_G06G051432;Pop_G07G052141;Pop_G08G028044;Pop_G10G023066;Pop_G12G009043;Pop_UnG036432;Pop_UnG036442;Pop_UnG037496;Pop_UnG037502;Pop_UnG037670;Pop_UnG037926;Pop_UnG037938;Pop_UnG037985;Pop_UnG038005;Pop_UnG043081;Pop_…
GO:0044249	cellular biosynthetic process	34	13781	0.000324044	0.00262836	Pop_A01G054515;Pop_A01G058834;Pop_A06G061999;Pop_A08G002346;Pop_A08G063390;Pop_A08G063915;Pop_A08G064116;Pop_A10G001302;Pop_A10G046757;Pop_A17G021090;Pop_A17G084909;Pop_G01G004634;Pop_G02G026857;Pop_G03G013715;Pop_G04G011019;Pop_G07G052141;Pop_G08G028044;Pop_G10G023066;Pop_G12G009043;Pop_G13G070844;Pop_G17G086917;Pop_UnG036432;Pop_UnG036442;Pop_UnG037496;Pop_UnG037502;Pop_UnG037670;Pop_UnG037926;…
GO:0046483	heterocycle metabolic process	33	13210	0.000333253	0.0026539	Pop_A01G054515;Pop_A01G058834;Pop_A06G061999;Pop_A06G085801;Pop_A08G063915;Pop_A08G064116;Pop_A10G001302;Pop_A15G049060;Pop_A17G021090;Pop_A17G084909;Pop_G01G004634;Pop_G02G026857;Pop_G03G013715;Pop_G04G011019;Pop_G06G051432;Pop_G07G052141;Pop_G08G028044;Pop_G10G023066;Pop_G12G009043;Pop_G17G086917;Pop_UnG036432;Pop_UnG036442;Pop_UnG037496;Pop_UnG037502;Pop_UnG037670;Pop_UnG037926;Pop_UnG037938;P…
GO:0055114	oxidation-reduction process	21	6838	0.000466143	0.00358039	Pop_A07G085219;Pop_A08G002346;Pop_A18G018729;Pop_G02G026857;Pop_G08G028044;Pop_G09G029432;Pop_G09G032001;Pop_G09G032002;Pop_G14G082924;Pop_UnG036561;Pop_UnG037234;Pop_UnG037496;Pop_UnG037502;Pop_UnG037670;Pop_UnG037691;Pop_UnG037948;Pop_UnG037957;Pop_UnG037992;Pop_UnG039267;Pop_UnG087624;Pop_UnG088442
GO:0009696	salicylic acid metabolic process	2	23	0.000498206	0.00358039	Pop_A08G002346;Pop_A10G046757
GO:0009800	cinnamic acid biosynthetic process	2	23	0.000498206	0.00358039	Pop_A08G002346;Pop_A10G046757
GO:0009803	cinnamic acid metabolic process	2	23	0.000498206	0.00358039	Pop_A08G002346;Pop_A10G046757
GO:1901576	organic substance biosynthetic process	34	14085	0.000498604	0.00358039	Pop_A01G054515;Pop_A01G058834;Pop_A06G061999;Pop_A08G002346;Pop_A08G063390;Pop_A08G063915;Pop_A08G064116;Pop_A10G001302;Pop_A10G046757;Pop_A17G021090;Pop_A17G084909;Pop_G01G004634;Pop_G02G026857;Pop_G03G013715;Pop_G04G011019;Pop_G07G052141;Pop_G08G028044;Pop_G10G023066;Pop_G12G009043;Pop_G13G070844;Pop_G17G086917;Pop_UnG036432;Pop_UnG036442;Pop_UnG037496;Pop_UnG037502;Pop_UnG037670;Pop_UnG037926;…
GO:0034645	cellular macromolecule biosynthetic process	29	11171	0.000498639	0.00358039	Pop_A01G054515;Pop_A01G058834;Pop_A06G061999;Pop_A08G063390;Pop_A08G064116;Pop_A10G001302;Pop_A10G046757;Pop_A17G021090;Pop_G01G004634;Pop_G02G026857;Pop_G03G013715;Pop_G04G011019;Pop_G07G052141;Pop_G08G028044;Pop_G10G023066;Pop_G12G009043;Pop_UnG036432;Pop_UnG036442;Pop_UnG037496;Pop_UnG037502;Pop_UnG037670;Pop_UnG037926;Pop_UnG037938;Pop_UnG037985;Pop_UnG038005;Pop_UnG043081;Pop_UnG079497;Pop_U…
GO:0009059	macromolecule biosynthetic process	29	11230	0.000545737	0.00385537	Pop_A01G054515;Pop_A01G058834;Pop_A06G061999;Pop_A08G063390;Pop_A08G064116;Pop_A10G001302;Pop_A10G046757;Pop_A17G021090;Pop_G01G004634;Pop_G02G026857;Pop_G03G013715;Pop_G04G011019;Pop_G07G052141;Pop_G08G028044;Pop_G10G023066;Pop_G12G009043;Pop_UnG036432;Pop_UnG036442;Pop_UnG037496;Pop_UnG037502;Pop_UnG037670;Pop_UnG037926;Pop_UnG037938;Pop_UnG037985;Pop_UnG038005;Pop_UnG043081;Pop_UnG079497;Pop_U…
GO:0022900	electron transport chain	3	124	0.000764621	0.00531594	Pop_A07G085219;Pop_G09G032001;Pop_G09G032002
GO:0031627	telomeric loop formation	2	31	0.000908925	0.00622045	Pop_A06G085801;Pop_G06G051432
GO:0034641	cellular nitrogen compound metabolic process	35	15188	0.000965939	0.00650894	Pop_A01G054515;Pop_A01G058834;Pop_A06G061999;Pop_A06G085801;Pop_A08G063390;Pop_A08G064116;Pop_A10G001302;Pop_A10G046757;Pop_A15G049060;Pop_A17G021090;Pop_A17G084909;Pop_G01G004634;Pop_G02G026857;Pop_G03G013715;Pop_G04G011019;Pop_G06G051432;Pop_G07G052141;Pop_G08G028044;Pop_G10G023066;Pop_G12G009043;Pop_G13G070844;Pop_G17G086917;Pop_UnG036432;Pop_UnG036442;Pop_UnG037496;Pop_UnG037502;Pop_UnG037670…
GO:0009074	aromatic amino acid family catabolic process	2	33	0.00103016	0.00683653	Pop_A08G002346;Pop_A10G046757
GO:0010467	gene expression	29	11708	0.00109905	0.00718482	Pop_A01G054515;Pop_A01G058834;Pop_A06G061999;Pop_A08G063390;Pop_A08G064116;Pop_A10G001302;Pop_A10G046757;Pop_A17G021090;Pop_G01G004634;Pop_G02G026857;Pop_G03G013715;Pop_G04G011019;Pop_G07G052141;Pop_G08G028044;Pop_G10G023066;Pop_G12G009043;Pop_UnG036432;Pop_UnG036442;Pop_UnG037496;Pop_UnG037502;Pop_UnG037670;Pop_UnG037926;Pop_UnG037938;Pop_UnG037985;Pop_UnG038005;Pop_UnG043081;Pop_UnG079497;Pop_U…
GO:0009058	biosynthetic process	34	14707	0.00114042	0.00734567	Pop_A01G054515;Pop_A01G058834;Pop_A06G061999;Pop_A08G002346;Pop_A08G063390;Pop_A08G063915;Pop_A08G064116;Pop_A10G001302;Pop_A10G046757;Pop_A17G021090;Pop_A17G084909;Pop_G01G004634;Pop_G02G026857;Pop_G03G013715;Pop_G04G011019;Pop_G07G052141;Pop_G08G028044;Pop_G10G023066;Pop_G12G009043;Pop_G13G070844;Pop_G17G086917;Pop_UnG036432;Pop_UnG036442;Pop_UnG037496;Pop_UnG037502;Pop_UnG037670;Pop_UnG037926;…
GO:0016070	RNA metabolic process	26	10061	0.00120223	0.00763152	Pop_A01G058834;Pop_A06G061999;Pop_A08G064116;Pop_A10G001302;Pop_A17G021090;Pop_G01G004634;Pop_G02G026857;Pop_G03G013715;Pop_G04G011019;Pop_G07G052141;Pop_G08G028044;Pop_G10G023066;Pop_G12G009043;Pop_UnG036432;Pop_UnG036442;Pop_UnG037496;Pop_UnG037502;Pop_UnG037670;Pop_UnG037926;Pop_UnG037938;Pop_UnG037985;Pop_UnG038005;Pop_UnG043081;Pop_UnG079497;Pop_UnG088436;Pop_UnG088438
GO:0006558	L-phenylalanine metabolic process	2	38	0.00136528	0.00842241	Pop_A08G002346;Pop_A10G046757
GO:1902221	erythrose 4-phosphate/phosphoenolpyruvate family amino acid metabolic process	2	38	0.00136528	0.00842241	Pop_A08G002346;Pop_A10G046757
GO:0006807	nitrogen compound metabolic process	36	16107	0.00140259	0.0085324	Pop_A01G054515;Pop_A01G058834;Pop_A06G061999;Pop_A06G085801;Pop_A08G002346;Pop_A08G063390;Pop_A08G064116;Pop_A10G001302;Pop_A10G046757;Pop_A15G049060;Pop_A17G021090;Pop_A17G084909;Pop_G01G004634;Pop_G02G026857;Pop_G03G013715;Pop_G04G011019;Pop_G06G051432;Pop_G07G052141;Pop_G08G028044;Pop_G10G023066;Pop_G12G009043;Pop_G13G070844;Pop_G17G086917;Pop_UnG036432;Pop_UnG036442;Pop_UnG037496;Pop_UnG03750…
GO:0006139	nucleobase-containing compound metabolic process	30	12530	0.00152094	0.00912567	Pop_A01G054515;Pop_A01G058834;Pop_A06G061999;Pop_A06G085801;Pop_A08G064116;Pop_A10G001302;Pop_A15G049060;Pop_A17G021090;Pop_G01G004634;Pop_G02G026857;Pop_G03G013715;Pop_G04G011019;Pop_G06G051432;Pop_G07G052141;Pop_G08G028044;Pop_G10G023066;Pop_G12G009043;Pop_UnG036432;Pop_UnG036442;Pop_UnG037496;Pop_UnG037502;Pop_UnG037670;Pop_UnG037926;Pop_UnG037938;Pop_UnG037985;Pop_UnG038005;Pop_UnG043081;Pop_…
GO:0009699	phenylpropanoid biosynthetic process	3	163	0.00167873	0.00993625	Pop_A08G002346;Pop_A08G064116;Pop_A10G046757
GO:0044763	single-organism cellular process	39	18178	0.00171531	0.0100174	Pop_A01G015600;Pop_A02G012545;Pop_A03G049791;Pop_A05G001825;Pop_A05G073469;Pop_A06G085801;Pop_A07G085219;Pop_A08G002346;Pop_A08G063915;Pop_A08G064116;Pop_A10G046757;Pop_A11G056533;Pop_A14G090581;Pop_A15G049060;Pop_A15G076485;Pop_A17G084909;Pop_G03G013715;Pop_G04G011019;Pop_G04G083901;Pop_G06G051432;Pop_G08G028044;Pop_G08G028045;Pop_G09G032001;Pop_G09G032002;Pop_G14G082924;Pop_G17G086917;Pop_UnG03…
GO:0006383	transcription from RNA polymerase III promoter	2	45	0.00191026	0.0110091	Pop_A10G001302;Pop_G10G023066
GO:0009908	flower development	4	369	0.00196469	0.0111758	Pop_A01G015600;Pop_A03G049791;Pop_G07G052141;Pop_UnG079497
GO:0090567	reproductive shoot system development	4	376	0.00210289	0.0118085	Pop_A01G015600;Pop_A03G049791;Pop_G07G052141;Pop_UnG079497
GO:0009698	phenylpropanoid metabolic process	3	181	0.0022609	0.0125351	Pop_A08G002346;Pop_A08G064116;Pop_A10G046757
GO:1901616	organic hydroxy compound catabolic process	2	53	0.00263937	0.0144506	Pop_A08G002346;Pop_A10G046757
GO:0009808	lignin metabolic process	2	54	0.00273836	0.0146268	Pop_A08G002346;Pop_A10G046757
GO:0042537	benzene-containing compound metabolic process	2	54	0.00273836	0.0146268	Pop_A08G002346;Pop_A10G046757
GO:0072329	monocarboxylic acid catabolic process	2	68	0.00430329	0.0227089	Pop_A08G002346;Pop_A10G046757
GO:0015995	chlorophyll biosynthetic process	2	70	0.00455369	0.0237442	Pop_A17G084909;Pop_G17G086917
GO:0019684	photosynthesis, light reaction	3	239	0.00492675	0.0253872	Pop_A07G085219;Pop_G09G032001;Pop_G09G032002
GO:0044248	cellular catabolic process	7	1489	0.00540291	0.0275172	Pop_A05G073195;Pop_A06G085801;Pop_A08G002346;Pop_A10G046757;Pop_A17G021090;Pop_G02G005252;Pop_G15G074228
GO:0000723	telomere maintenance	2	78	0.00562087	0.0276623	Pop_A06G085801;Pop_G06G051432
GO:0032200	telomere organization	2	78	0.00562087	0.0276623	Pop_A06G085801;Pop_G06G051432
GO:0060249	anatomical structure homeostasis	2	78	0.00562087	0.0276623	Pop_A06G085801;Pop_G06G051432
GO:0044710	single-organism metabolic process	31	14257	0.00588919	0.0286607	Pop_A06G085801;Pop_A07G085219;Pop_A08G002346;Pop_A08G063915;Pop_A08G064116;Pop_A10G046757;Pop_A14G090581;Pop_A15G049060;Pop_A17G084909;Pop_A18G018729;Pop_G02G026857;Pop_G04G011019;Pop_G06G051432;Pop_G08G028044;Pop_G09G029432;Pop_G09G032001;Pop_G09G032002;Pop_G14G082924;Pop_G17G086917;Pop_UnG036561;Pop_UnG037234;Pop_UnG037496;Pop_UnG037502;Pop_UnG037670;Pop_UnG037691;Pop_UnG037948;Pop_UnG037957;Po…
GO:0009063	cellular amino acid catabolic process	2	84	0.00648902	0.0308934	Pop_A08G002346;Pop_A10G046757
GO:1901606	alpha-amino acid catabolic process	2	84	0.00648902	0.0308934	Pop_A08G002346;Pop_A10G046757
GO:0006508	proteolysis	10	2882	0.00779481	0.0367111	Pop_A05G073195;Pop_A06G085801;Pop_A09G014388;Pop_A17G020603;Pop_G02G005252;Pop_G06G076147;Pop_G15G074228;Pop_UnG036561;Pop_UnG037691;Pop_UnG088438
GO:0044550	secondary metabolite biosynthetic process	3	296	0.00885497	0.0412604	Pop_A08G002346;Pop_A08G064116;Pop_A10G046757
GO:0019439	aromatic compound catabolic process	3	314	0.0103859	0.0469045	Pop_A08G002346;Pop_A10G046757;Pop_A17G021090
GO:0015994	chlorophyll metabolic process	2	108	0.010521	0.0469045	Pop_A17G084909;Pop_G17G086917
GO:0006750	glutathione biosynthetic process	1	8	0.0113513	0.0469045	Pop_G13G070844
GO:0010606	positive regulation of cytoplasmic mRNA processing body assembly	1	8	0.0113513	0.0469045	Pop_A17G021090
GO:0019184	nonribosomal peptide biosynthetic process	1	8	0.0113513	0.0469045	Pop_G13G070844
GO:0043473	pigmentation	1	8	0.0113513	0.0469045	Pop_UnG079497
GO:0043476	pigment accumulation	1	8	0.0113513	0.0469045	Pop_UnG079497
GO:0043478	pigment accumulation in response to UV light	1	8	0.0113513	0.0469045	Pop_UnG079497
GO:0043479	pigment accumulation in tissues in response to UV light	1	8	0.0113513	0.0469045	Pop_UnG079497
GO:0043480	pigment accumulation in tissues	1	8	0.0113513	0.0469045	Pop_UnG079497
GO:0043481	anthocyanin accumulation in tissues in response to UV light	1	8	0.0113513	0.0469045	Pop_UnG079497
GO:1902117	positive regulation of organelle assembly	1	8	0.0113513	0.0469045	Pop_A17G021090
GO:0006779	porphyrin-containing compound biosynthetic process	2	115	0.0118595	0.0485463	Pop_A17G084909;Pop_G17G086917
GO:1901361	organic cyclic compound catabolic process	3	341	0.0129538	0.0525348	Pop_A08G002346;Pop_A10G046757;Pop_A17G021090
GO:0009772	photosynthetic electron transport in photosystem II	1	10	0.0141692	0.0554117	Pop_G09G032002
GO:0048449	floral organ formation	1	10	0.0141692	0.0554117	Pop_G07G052141
GO:0048496	maintenance of organ identity	1	10	0.0141692	0.0554117	Pop_UnG079497
GO:0048497	maintenance of floral organ identity	1	10	0.0141692	0.0554117	Pop_UnG079497
GO:0048367	shoot system development	4	659	0.0147792	0.0568264	Pop_A01G015600;Pop_A03G049791;Pop_G07G052141;Pop_UnG079497
GO:0044265	cellular macromolecule catabolic process	5	1009	0.0147904	0.0568264	Pop_A05G073195;Pop_A06G085801;Pop_A17G021090;Pop_G02G005252;Pop_G15G074228
GO:0009416	response to light stimulus	4	669	0.0155336	0.0591629	Pop_A08G002346;Pop_A08G064116;Pop_A10G046757;Pop_UnG079497
GO:0048437	floral organ development	2	137	0.0165187	0.0623725	Pop_G07G052141;Pop_UnG079497
GO:0090305	nucleic acid phosphodiester bond hydrolysis	2	138	0.0167463	0.0626915	Pop_A01G054515;Pop_A17G021090
GO:0016054	organic acid catabolic process	2	141	0.0174372	0.0639657	Pop_A08G002346;Pop_A10G046757
GO:0046395	carboxylic acid catabolic process	2	141	0.0174372	0.0639657	Pop_A08G002346;Pop_A10G046757
GO:0009314	response to radiation	4	694	0.0175249	0.0639657	Pop_A08G002346;Pop_A08G064116;Pop_A10G046757;Pop_UnG079497
GO:0033524	sinapate ester metabolic process	1	13	0.0183812	0.0644077	Pop_A08G064116
GO:0033525	sinapate ester biosynthetic process	1	13	0.0183812	0.0644077	Pop_A08G064116
GO:1900377	negative regulation of secondary metabolite biosynthetic process	1	13	0.0183812	0.0644077	Pop_A08G064116
GO:1903085	regulation of sinapate ester biosynthetic process	1	13	0.0183812	0.0644077	Pop_A08G064116
GO:1903086	negative regulation of sinapate ester biosynthetic process	1	13	0.0183812	0.0644077	Pop_A08G064116
GO:0045596	negative regulation of cell differentiation	1	14	0.0197812	0.0683756	Pop_UnG079497
GO:0080167	response to karrikin	2	151	0.0198258	0.0683756	Pop_A08G002346;Pop_A10G046757
GO:1901615	organic hydroxy compound metabolic process	3	416	0.021842	0.0747406	Pop_A08G002346;Pop_A08G064116;Pop_A10G046757
GO:0006778	porphyrin-containing compound metabolic process	2	161	0.0223432	0.0752893	Pop_A17G084909;Pop_G17G086917
GO:0010603	regulation of cytoplasmic mRNA processing body assembly	1	16	0.0225754	0.0752893	Pop_A17G021090
GO:1902115	regulation of organelle assembly	1	16	0.0225754	0.0752893	Pop_A17G021090
GO:0008152	metabolic process	67	41307	0.0228341	0.0752893	Pop_A01G010368;Pop_A01G054515;Pop_A01G058834;Pop_A05G001825;Pop_A05G073195;Pop_A06G061999;Pop_A06G079376;Pop_A06G085801;Pop_A07G085213;Pop_A07G085214;Pop_A07G085216;Pop_A07G085217;Pop_A07G085219;Pop_A08G002346;Pop_A08G063390;Pop_A08G063915;Pop_A08G064116;Pop_A09G014388;Pop_A10G001302;Pop_A10G046757;Pop_A14G090581;Pop_A15G049060;Pop_A17G020603;Pop_A17G021090;Pop_A17G084909;Pop_A18G018729;Pop_G01G0…
GO:0043085	positive regulation of catalytic activity	2	163	0.0228618	0.0752893	Pop_A17G084909;Pop_G17G086917
GO:1901575	organic substance catabolic process	7	1988	0.0233841	0.0764345	Pop_A05G073195;Pop_A06G085801;Pop_A08G002346;Pop_A10G046757;Pop_A17G021090;Pop_G02G005252;Pop_G15G074228
GO:0048506	regulation of timing of meristematic phase transition	1	17	0.0239695	0.0770351	Pop_UnG079497
GO:0048510	regulation of timing of transition from vegetative to reproductive phase	1	17	0.0239695	0.0770351	Pop_UnG079497
GO:0010629	negative regulation of gene expression	3	433	0.0242205	0.0770351	Pop_A08G064116;Pop_A17G021090;Pop_G07G052141
GO:0009072	aromatic amino acid family metabolic process	2	169	0.0244472	0.0770351	Pop_A08G002346;Pop_A10G046757
GO:0033014	tetrapyrrole biosynthetic process	2	169	0.0244472	0.0770351	Pop_A17G084909;Pop_G17G086917
GO:0019748	secondary metabolic process	3	438	0.0249458	0.0776144	Pop_A08G002346;Pop_A08G064116;Pop_A10G046757
GO:0044093	positive regulation of molecular function	2	171	0.0249855	0.0776144	Pop_A17G084909;Pop_G17G086917
GO:0051188	cofactor biosynthetic process	3	442	0.0255344	0.0782645	Pop_A08G063915;Pop_A17G084909;Pop_G17G086917
GO:0043170	macromolecule metabolic process	46	25807	0.0255521	0.0782645	Pop_A01G010368;Pop_A01G054515;Pop_A01G058834;Pop_A05G001825;Pop_A05G073195;Pop_A06G061999;Pop_A06G079376;Pop_A06G085801;Pop_A08G063390;Pop_A08G064116;Pop_A09G014388;Pop_A10G001302;Pop_A10G046757;Pop_A14G090581;Pop_A15G049060;Pop_A17G020603;Pop_A17G021090;Pop_G01G004634;Pop_G02G005252;Pop_G02G026857;Pop_G03G013715;Pop_G04G011019;Pop_G06G051432;Pop_G06G076147;Pop_G07G052141;Pop_G08G028044;Pop_G10G0…
GO:0046189	phenol-containing compound biosynthetic process	1	19	0.0267519	0.0808091	Pop_A08G064116
GO:0070940	dephosphorylation of RNA polymerase II C-terminal domain	1	19	0.0267519	0.0808091	Pop_G03G013715
GO:0044699	single-organism process	47	26648	0.028381	0.0851431	Pop_A01G015600;Pop_A02G012545;Pop_A03G049791;Pop_A05G001825;Pop_A05G073469;Pop_A06G085801;Pop_A07G085219;Pop_A08G002346;Pop_A08G063390;Pop_A08G063915;Pop_A08G064116;Pop_A10G046757;Pop_A11G056533;Pop_A14G090581;Pop_A15G049060;Pop_A15G076485;Pop_A16G028776;Pop_A17G084909;Pop_A18G018729;Pop_G02G026857;Pop_G03G013715;Pop_G04G011019;Pop_G04G083901;Pop_G06G051432;Pop_G07G052141;Pop_G08G028044;Pop_G08G0…
GO:0046148	pigment biosynthetic process	2	187	0.0294627	0.0877869	Pop_A17G084909;Pop_G17G086917
GO:0051603	proteolysis involved in cellular protein catabolic process	4	824	0.0304054	0.0890718	Pop_A05G073195;Pop_A06G085801;Pop_G02G005252;Pop_G15G074228
GO:0009106	lipoate metabolic process	1	22	0.0309108	0.0890718	Pop_A08G063915
GO:0009107	lipoate biosynthetic process	1	22	0.0309108	0.0890718	Pop_A08G063915
GO:0031086	nuclear-transcribed mRNA catabolic process, deadenylation-independent decay	1	22	0.0309108	0.0890718	Pop_A17G021090
GO:0031087	deadenylation-independent decapping of nuclear-transcribed mRNA	1	22	0.0309108	0.0890718	Pop_A17G021090
GO:0044257	cellular protein catabolic process	4	833	0.0314589	0.0900589	Pop_A05G073195;Pop_A06G085801;Pop_G02G005252;Pop_G15G074228
GO:0009056	catabolic process	7	2128	0.0322091	0.0916078	Pop_A05G073195;Pop_A06G085801;Pop_A08G002346;Pop_A10G046757;Pop_A17G021090;Pop_G02G005252;Pop_G15G074228
GO:0065004	protein-DNA complex assembly	2	204	0.0345412	0.0976067	Pop_A10G001302;Pop_G10G023066
GO:0009057	macromolecule catabolic process	5	1280	0.0362779	0.101857	Pop_A05G073195;Pop_A06G085801;Pop_A17G021090;Pop_G02G005252;Pop_G15G074228
GO:0006352	DNA-templated transcription, initiation	2	213	0.0373578	0.104221	Pop_A10G001302;Pop_G10G023066
GO:0033013	tetrapyrrole metabolic process	2	215	0.0379953	0.105329	Pop_A17G084909;Pop_G17G086917
GO:0006482	protein demethylation	1	29	0.0405467	0.110307	Pop_A14G090581
GO:0008214	protein dealkylation	1	29	0.0405467	0.110307	Pop_A14G090581
GO:1900376	regulation of secondary metabolite biosynthetic process	1	29	0.0405467	0.110307	Pop_A08G064116
GO:0030163	protein catabolic process	4	908	0.0410738	0.110831	Pop_A05G073195;Pop_A06G085801;Pop_G02G005252;Pop_G15G074228
GO:0071824	protein-DNA complex subunit organization	2	225	0.0412452	0.110831	Pop_A10G001302;Pop_G10G023066
GO:2000762	regulation of phenylpropanoid metabolic process	1	30	0.0419155	0.111945	Pop_A08G064116
GO:0030154	cell differentiation	4	917	0.0423283	0.112362	Pop_A01G015600;Pop_A03G049791;Pop_A08G064116;Pop_UnG079497
GO:0016559	peroxisome fission	1	32	0.0446473	0.117804	Pop_G14G044342
GO:0009555	pollen development	2	239	0.0459639	0.119834	Pop_A08G002346;Pop_A10G046757
GO:0042440	pigment metabolic process	2	239	0.0459639	0.119834	Pop_A17G084909;Pop_G17G086917
GO:0042592	homeostatic process	4	948	0.0468148	0.121331	Pop_A05G073469;Pop_A06G085801;Pop_A11G056533;Pop_G06G051432
GO:0010605	negative regulation of macromolecule metabolic process	3	571	0.0484693	0.124857	Pop_A08G064116;Pop_A17G021090;Pop_G07G052141
GO:0044272	sulfur compound biosynthetic process	2	247	0.0487455	0.124857	Pop_A08G063915;Pop_G13G070844
