# Supplementary material for: Morphological, Transcriptome, and Hormone Analysis of Dwarfism in Tetraploids of Populus alba × P. glandulosa
Source: Int J Mol Sci. 2022 Aug 28;23(17):9762. doi: 10.3390/ijms23179762 (PMC9456051; doi:10.3390/ijms23179762)
Supplement: Supplementary file 1 [file ijms-23-09762-s001.zip › Table S6. Analysis of differentially expressed transcription factors.xlsx]

## Sheet: Sheet1
Table S6-1 Differentially expressed TFs between purple module and cyan module
Gene ID	Symbol ID	TF_family	Description
Pop_G18G080211	TINY2	ERF	TINY-like protein 2
Pop_G17G031528	NLP9	Nin-like	protein NLP9
Pop_G15G049024	CO-like6	CO-like	zinc finger protein CONSTANS-LIKE 6
Pop_G15G048734	HD-ZIP5	HD-ZIP	homeobox-leucine zipper protein HAT5
Pop_G14G050910	MYB61-1	MYB	transcription factor MYB61
Pop_G14G044526	GRAS7	GRAS	GRAS family transcription factor
Pop_G13G024500	MYB33	MYB	MYB domain protein 3
Pop_G12G009043	ARF2	ARF	auxin response factor 2
Pop_G10G023066	MYB_related4	MYB_related	Homeodomain-like superfamily protein
Pop_G10G007740	ARF16-1	ARF	auxin response factor 16
Pop_G07G061371	ETC3	MYB_related	MYB-like transcription factor ETC3
Pop_G07G052141	HHO5	G2-like	transcription factor HHO5
Pop_G06G089828	MYBC1	MYB	transcription factor MYBC1
Pop_G06G051432	TRF8	MYB_related	TRF-like 8
Pop_G06G002994	COL4	CO-like	zinc finger protein CONSTANS-LIKE 4
Pop_G05G085071	ERF10	ERF	ethylene-responsive transcription factor ERF010
Pop_G05G017740	NF-YC2	NF-YC	nuclear transcription factor Y subunit C-2
Pop_G02G085471	GRAS	GRAS	scarecrow-like protein 6 isoform X1
Pop_G02G065527	GT2	Trihelix	trihelix transcription factor GT-2
Pop_G02G030944	NAC14	NAC	NAC 014
Pop_G02G026857	C5HC2	NAC	Transcription factor jumonji (jmj) family protein / zinc finger (C5HC2 type) family protein
Pop_G02G016112	WD-40	HSF	Transducin/WD-40 repeat family protein
Pop_G02G015992	HDG2	HD-ZIP	homeobox-leucine zipper protein HDG2 isoform X1
Pop_G01G089227	C3H13	C3H	zinc finger CCCH domain-containing protein 12
Pop_G01G081958	GTL1	Trihelix	GTL1
Pop_G01G004812	APRR2	ARR-B	two-component response regulator-like APRR2 isoform X1
Pop_G01G002945	LBD4	LBD	LOB domain-containing protein 4
Pop_A18G033461	ARF19	ARF	auxin response factor 19
Pop_A16G055203	YABBY2	YABBY	putative axial regulator YABBY 2
Pop_A14G045036	MYB61-2	MYB	myb domain protein 61
Pop_A14G000130	GRAS6	GRAS	scarecrow-like protein 6
Pop_A11G086334	ARF6	ARF	auxin response factor 6
Pop_A10G001302	MYB_related2	MYB_related	Homeodomain-like superfamily protein
Pop_A09G077018	NLP1	Nin-like	protein NLP1
Pop_A09G026773	G2-like	G2-like	G2-like family protein
Pop_A08G064116	MYB3	MYB_related	myb domain protein 3
Pop_A07G022656	BBX18	DBB	B-box zinc finger protein 18
Pop_A06G085801	TRFL8	MYB_related	TRF-like 8
Pop_A06G085714	AP2.7	AP2	related to AP2.7
Pop_A05G071733	NAC82	NAC	NAC domain-containing protein 82
Pop_A04G002719	ARF16-2	ARF	auxin response factor 16
Pop_A01G058805	ERF3	ERF	ethylene-responsive transcription factor 3

## Sheet: Sheet2
Table S6-2 Genes used in the co-expression network
Gene ID	Symbol ID	T1 vs D1(Log2FC)	T5 vs D5(Log2FC)	T11vs D11(Log2FC)
Pop_G14G088824	HK2-2	-0.176723	-0.37683	-0.393618	Pathway gene
Pop_G14G044239	BKI1-4	-1.07461	-1.14762	-1.22664	Pathway gene
Pop_G05G057439	IAA14	-0.485198	-0.797505	-0.0816869	Pathway gene
Pop_G05G008190	LAX3	-0.135763	-0.952121	-0.782241	Pathway gene
Pop_G03G055511	U-box2	0.356905	0.506104	0.469526	Pathway gene
Pop_G02G005709	BKI1-3	-0.663005	-0.747959	-0.168334	Pathway gene
Pop_A14G045429	HK2-1	-0.054426	-0.286397	-0.186344	Pathway gene
Pop_A14G044732	BSK3	-0.340226	-0.343336	-1.04333	Pathway gene
Pop_A14G029784	BKI1-2	-0.868647	-1.00425	-1.023	Pathway gene
Pop_A13G011434	IAA16	-0.259245	-0.765098	0.209787	Pathway gene
Pop_A10G047257	IAA14	-0.412431	-0.723933	-0.0419056	Pathway gene
Pop_A09G077061	SAUR50	-2.3934	-1.63058	-3.90606	Pathway gene
Pop_A09G077059	SAUR21	-0.827343	-0.639692	-2.626	Pathway gene
Pop_A09G076904	SAUR68	-0.878304	-0.667953	-1.52735	Pathway gene
Pop_A04G070754	SAUR24-1	-1.42685	-0.853853	-2.34956	Pathway gene
Pop_A04G070603	SAUR24-2	-1.75196	-0.847905	-2.43258	Pathway gene
Pop_A02G066155	BKI1-1	-0.483887	-0.691994	-0.403865	Pathway gene
Pop_A01G003894	IAA19	-0.708906	-1.07127	0.0430807	Pathway gene
Pop_G18G080211	TINY2	-0.260368	-0.898082	-1.27041	TF
Pop_G17G031528	NLP9	0.0941512	-0.423624	-0.365636	TF
Pop_G15G049024	CO-like6	-0.360341	-0.46581	-0.772253	TF
Pop_G15G048734	HD-ZIP5	-0.629021	-0.749701	-0.181144	TF
Pop_G14G050910	MYB61-1	-0.838373	-1.29774	-1.09388	TF
Pop_G14G044526	GRAS7	-0.0576887	-0.28357	-0.461278	TF
Pop_G13G024500	MYB33	-0.479675	-1.08163	-0.240841	TF
Pop_G12G009043	ARF2	-0.149087	-0.590145	-0.33707	TF
Pop_G10G023066	MYB_related4	0.0110752	-0.316171	-0.207217	TF
Pop_G10G007740	ARF16-1	-0.626722	-0.7988	-0.034592	TF
Pop_G07G061371	ETC3	-0.536677	-0.557218	-0.218395	TF
Pop_G07G052141	HHO5	0.663282	0.865849	0.729266	TF
Pop_G06G089828	MYBC1	-0.210952	-0.922935	-0.853169	TF
Pop_G06G051432	TRF8	-0.275921	-0.440511	-0.387827	TF
Pop_G06G002994	COL4	-0.279753	-0.699928	-0.712047	TF
Pop_G05G085071	ERF10	-0.458945	-0.41388	-0.688038	TF
Pop_G05G017740	NF-YC2	-0.350336	-0.258274	0.26904	TF
Pop_G02G085471	GRAS	0.201575	-0.431332	-0.686149	TF
Pop_G02G065527	GT2	-0.189167	-0.65359	-0.214758	TF
Pop_G02G030944	NAC14	-0.357512	-0.667962	-0.13153	TF
Pop_G02G026857	C5HC2	-0.103027	-0.682392	-0.504237	TF
Pop_G02G016112	WD-40	0.0491741	-0.274759	-0.367829	TF
Pop_G02G015992	HDG2	-0.618205	-0.869853	-0.239241	TF
Pop_G01G089227	C3H13	-0.0168361	-0.682281	-9.6997e-05	TF
Pop_G01G081958	GTL1	-0.365381	-0.395221	0.0200667	TF
Pop_G01G004812	APRR2	0.309191	0.544193	-0.0446554	TF
Pop_G01G002945	LBD4	-0.635665	-0.778198	-0.519745	TF
Pop_A18G033461	ARF19	-0.183348	-0.593457	-0.156543	TF
Pop_A16G055203	YABBY2	-0.132043	-0.677891	-0.541644	TF
Pop_A14G045036	MYB61-2	-0.949598	-1.16325	-1.09168	TF
Pop_A14G000130	GRAS6	0.11845	-0.369123	-0.310377	TF
Pop_A11G086334	ARF6	-0.0806616	-0.258319	-0.540624	TF
Pop_A10G001302	MYB_related2	-0.119689	-0.241777	-0.137204	TF
Pop_A09G077018	NLP1	-0.326079	-0.281181	-0.430691	TF
Pop_A09G026773	G2-like	-0.535654	-1.74593	-1.54213	TF
Pop_A08G064116	MYB3	0.598827	0.460906	-0.288864	TF
Pop_A07G022656	BBX18	-0.849404	-0.709208	-1.09491	TF
Pop_A06G085801	TRFL8	-0.233638	-0.440148	-0.155708	TF
Pop_A06G085714	AP2.7	-0.609963	-0.521001	-0.713399	TF
Pop_A05G071733	NAC82	-0.456539	-0.27201	-0.556839	TF
Pop_A04G002719	ARF16-2	-0.398321	-0.740555	-0.00556054	TF
Pop_A01G058834	ARF8	-0.174447	-0.132535	-0.47597	TF
Pop_A01G058805	ERF3	-0.638404	-0.538131	-0.229347	TF
Note: The red font represents log2FC ≥ 1 and p-value < 0.05

## Sheet: Sheet3
Table S6-3 TFs ang pathway genes with degrees in the co-expression network
Degree	Symbol ID
9	MYBC1	TF
9	ARF16-1	TF
8	MYB61-2	TF
7	G2-like	TF
7	ERF3	TF
6	MYB61-1	TF
6	LBD4	TF
6	GRAS6	TF
5	ETC3	TF
5	GTL1	TF
4	GRAS7	TF
4	HDG2	TF
4	BBX18	TF
4	ARF16-2	TF
3	MYB33	TF
3	CO-like6	TF
3	NAC14	TF
3	NLP1	TF
2	APRR2	TF
2	ARF19	TF
2	ARF6	TF
1	YABBY2	TF
15	BKI1-2	Pathway gene
13	BKI1-4	Pathway gene
11	BKI1-1	Pathway gene
9	SAUR50	Pathway gene
6	U-box2	Pathway gene
6	LAX3	Pathway gene
6	IAA14-1	Pathway gene
6	IAA14-2	Pathway gene
5	SAUR24-2	Pathway gene
5	HK2-1	Pathway gene
5	IAA16	Pathway gene
3	HK2-2	Pathway gene
3	IAA19	Pathway gene
3	SAUR68	Pathway gene
3	SAUR21	Pathway gene
2	BKI1-3	Pathway gene
2	SAUR24-1	Pathway gene
