# Supplementary material for: Morphological, Transcriptome, and Hormone Analysis of Dwarfism in Tetraploids of Populus alba × P. glandulosa
Source: Int J Mol Sci. 2022 Aug 28;23(17):9762. doi: 10.3390/ijms23179762 (PMC9456051; doi:10.3390/ijms23179762)
Supplement: Supplementary file 1 [file ijms-23-09762-s001.zip › Table S7. The primer sequences for qRT-PCR.xlsx]

## Sheet: Sheet1
Table S7 The primer sequences for qRT-PCR
Gene	Forward primer	Reverse primer	SubjectSymbol
Pop_G01G034609	CTGTTTCTAAATATGCCCGTGG	CAACACTTTCATCAGGAGTGTG	PAT1
Pop_A09G014497	AACCGATTCACAGGTGATAACT	GCTTGCCAGTATTAAGCAATCA	HAI2
Pop_G06G082035	GGTGACGAGTGAATTGAATCAG	GAGAGGTTTGCATCAAGAACTG	CYP93D1
Pop_G14G044239	GAAGGAGAGGAGAATACTCAGC	CTTCCATGGTGCTATCACTAGT	BKI1
Pop_A06G062163	CGGTGTTTTCATTGAGTGAGTT	ATCAACAACCGCTAAAAGTGAC	SCL13
Pop_G12G050714	TGCCTTTCTTTCTGTACTGCTA	CAATCCCCACAAAAAGCAAAAC	HAI3
Pop_A09G014464	CAACAAATAGTTCACGGGGAAG	AAGTAACTCTGACAGCTCAGAC	SCL14
Pop_A09G077061	CTTTGCTGTGTATGTTGGTGAA	TATAGGGCAGCTTCGTCTTAAG	SAUR
Pop_A01G010149	GCGAAGGAAGAAAGAAACACAA	GAGGCTGAATATCCTCACTCTC	Actin
